# Supplementary material for: Mycoplasma mycoides, from "mycoides Small Colony" to "capri". A microevolutionary perspective
Source: BMC Genomics. 2011 Feb 16;12:114. doi: 10.1186/1471-2164-12-114 (PMC3053259; doi:10.1186/1471-2164-12-114)
Supplement: Additional file 7 — "List of gene clusters identified as orthologous". This additional table lists the names of genes found orthologous by the Microbial Genome Database for Comparative Analysis http://mbgd.genome.ad.jp/ [file 1471-2164-12-114-S7.XLS]

## Sheet: A
Table S2. List of gene clusters identified as orthologous by “http://mbgd.genome.ad.jp/ “
ClusterID	mcc	Mmc-95010	MmmSC	Description	FuncCat_cog	FuncCat_kegg	FuncCat_mbgd	FuncCat_tigr	Name	Phylopat_dist
257	mcp:MCAP_0797	ug1:MLC_8690	mmy:MSC_0323	ABC transporter, ATP-binding component	cog:4.2	kegg:3.1.1	mbgd:15.1	tigr:11.2	abc
424	mcp:MCAP_0021	ug1:MLC_0270	mmy:MSC_0030	ABC transporter, ATP-binding protein	cog:4.2	kegg:3.1.1	mbgd:15.1	tigr:19	abc
438	mcp:MCAP_0655	ug1:MLC_6570	mmy:MSC_0704	ABC transporter, ATP-binding component	cog:4.2	kegg:3.1.1	mbgd:15.1	tigr:16.4	abc
589	mcp:MCAP_0123	ug1:MLC_1100	mmy:MSC_0113	ABC transporter, ATP-binding protein	cog:4.2	kegg:99.1	mbgd:15.1	tigr:10.1	abc
627	mcp:MCAP_0537	ug1:MLC_4100	mmy:MSC_0435	ABC transporter, permease and ATP-binding componen	cog:4.2	kegg:99.1	mbgd:15.1	tigr:16.4	abc
630	mcp:MCAP_0538	ug1:MLC_4090	mmy:MSC_0434	ABC transporter, permease and ATP-binding componen	cog:4.2	kegg:3.1.1	mbgd:15.1	tigr:19	abc
490	mcp:MCAP_0798	ug1:MLC_8700	mmy:MSC_0324	ABC transporter, permease protein, putative	cog:4.2	kegg:99.1	mbgd:15.1	tigr:19	abc
94	mcp:MCAP_0509	ug1:MLC_4410	mmy:MSC_0460 mmy:MSC_0459	ABC transporter, ATP-binding and permease protein	cog:4.2	kegg:99.1	mbgd:15.1	tigr:16.4	abc
58	mcp:MCAP_0731	ug1:MLC_7330	mmy:MSC_0790 mmy:MSC_0804	Alkylphosphonate ABC transporter substrate-binding protein	cog:4.2	kegg:3.1.1	mbgd:15.1	tigr:19	abc
448	mcp:MCAP_0666	ug1:MLC_6670	mmy:MSC_0716	Cobalt ABC transporter, permease protein	cog:4.2	kegg:3.1.1	mbgd:15.1	tigr:11.4	abc
517	mcp:MCAP_0230	ug1:MLC_2670	mmy:MSC_0270	Acetate kinase	cog:4.2	kegg:1.1.12	mbgd:15.1	tigr:6.7	ackA
273	mcp:MCAP_0022	ug1:MLC_0260	mmy:MSC_0029	Acyl carrier protein phosphodiesterase, putative	cog:4.2	kegg:98.1	mbgd:15.1	tigr:19	acpD
131	mcp:MCAP_0400	ug1:MLC_5470	mmy:MSC_0578	Holo-(acyl-carrier-protein) synthase, putative	cog:4.2	kegg:1.9.5	mbgd:15.1	tigr:10.2	acpS
318	mcp:MCAP_0676	ug1:MLC_6760	mmy:MSC_0725	Adenylate kinase	cog:4.2	kegg:1.4.1	mbgd:15.1	tigr:2.2	adk
49	mcp:MCAP_0191	ug1:MLC_1830 ug1:MLC_6980	mmy:MSC_0748	Glycosy hydrolase family protein	cog:4.2	kegg:98.1	mbgd:15.1	tigr:19	aglA
676	mcp:MCAP_0159	ug1:MLC_1550	mmy:MSC_0178	Alanyl-tRNA synthetase	cog:4.2	kegg:2.2.4	mbgd:15.1	tigr:9.1	alaS
227	mcp:MCAP_0497	ug1:MLC_4530	mmy:MSC_0474	Adenine phosphoribosyltransferase	cog:4.2	kegg:1.4.1	mbgd:15.1	tigr:2.5	apt
507	mcp:MCAP_0654	ug1:MLC_6550	mmy:MSC_0703	Putrescine carbamoyltransferase	cog:4.2	kegg:98.1	mbgd:15.1	tigr:1.3	arcB
33	mcp:MCAP_0651	ug1:MLC_6520	mmy:MSC_0877 mmy:MSC_0864 mmy:MSC_0700	Carbamate kinase	cog:4.2	kegg:1.5.8	mbgd:15.1	tigr:6.2	arcC
605	mcp:MCAP_0376	ug1:MLC_5660	mmy:MSC_0599	Arginyl-tRNA synthetase	cog:4.2	kegg:2.2.4	mbgd:15.1	tigr:9.1	argS
56	mcp:MCAP_0817	ug1:MLC_8870	mmy:MSC_1015 mmy:MSC_1040	Asparagine synthetase AsnA	cog:4.2	kegg:1.6.5	mbgd:15.1	tigr:1.2	asnA
560	mcp:MCAP_0824	ug1:MLC_0670	mmy:MSC_0080	Asparaginyl-tRNA synthetase	cog:4.2	kegg:2.2.4	mbgd:15.1	tigr:9.1	asnC
609	mcp:MCAP_0323	ug1:MLC_3220	mmy:MSC_0333	Aspartyl-tRNA synthetase	cog:4.2	kegg:2.2.4	mbgd:15.1	tigr:9.1	aspS
576	mcp:MCAP_0082	ug1:MLC_7990	mmy:MSC_0887	F0F1 ATP synthase subunit alpha	cog:4.2	kegg:1.2.2	mbgd:15.1	tigr:6.4	atpA
580	mcp:MCAP_0358	ug1:MLC_5840	mmy:MSC_0619	F0F1 ATP synthase subunit alpha	cog:4.2	kegg:1.2.2	mbgd:15.1	tigr:6.4	atpA
446	mcp:MCAP_0078	ug1:MLC_8030	mmy:MSC_0891	F0F1 ATP synthase subunit A	cog:4.2	kegg:1.2.2	mbgd:15.1	tigr:19	atpB
114	mcp:MCAP_0085	ug1:MLC_7960	mmy:MSC_0884	ATP synthase F1, epsilon subunit	cog:4.2	kegg:1.2.2	mbgd:15.1	tigr:6.4	atpC
551	mcp:MCAP_0359	ug1:MLC_5830	mmy:MSC_0618	F0F1 ATP synthase subunit beta	cog:4.2	kegg:1.2.2	mbgd:15.1	tigr:6.4	atpD
557	mcp:MCAP_0084	ug1:MLC_7970	mmy:MSC_0885	F0F1 ATP synthase subunit beta	cog:4.2	kegg:1.2.2	mbgd:15.1	tigr:6.4	atpD
118	mcp:MCAP_0079	ug1:MLC_8020	mmy:MSC_0890	ATP synthase F0, subunit c	cog:4.2	kegg:1.2.2	mbgd:15.1	tigr:19	atpE
225	mcp:MCAP_0080	ug1:MLC_8010	mmy:MSC_0889	ATP synthase F0, B subunit	cog:4.2	kegg:1.2.2	mbgd:15.1	tigr:6.4	atpF
352	mcp:MCAP_0083	ug1:MLC_7980	mmy:MSC_0886	F0F1 ATP synthase subunit gamma	cog:4.2	kegg:1.2.2	mbgd:15.1	tigr:6.4	atpG
228	mcp:MCAP_0081	ug1:MLC_8000	mmy:MSC_0888	F0F1 ATP synthase subunit delta	cog:4.2	kegg:1.2.2	mbgd:15.1	tigr:6.4	atpH
205	mcp:MCAP_0845	ug1:MLC_0500	mmy:MSC_0053	AhpC/TSA family protein	cog:4.2	kegg:98.1	mbgd:15.1	tigr:19	bcp
451	mcp:MCAP_0473	ug1:MLC_4770	mmy:MSC_0497	CMP-binding-factor	cog:4.2	kegg:98.1	mbgd:15.1	tigr:19	cbf
408	mcp:MCAP_0667	ug1:MLC_6680	mmy:MSC_0717	Cobalt transporter ATP-binding subunit	cog:4.2	kegg:3.1.1	mbgd:15.1	tigr:11.1	cbiO
504	mcp:MCAP_0668	ug1:MLC_6690	mmy:MSC_0718	Cobalt transporter ATP-binding subunit	cog:4.2	kegg:3.1.1	mbgd:15.1	tigr:10.1	cbiO
475	mcp:MCAP_0340	ug1:MLC_3380	mmy:MSC_0356	Phosphatidate cytidylyltransferase	cog:4.2	kegg:1.3.10	mbgd:15.1	tigr:19	cdsA
113	mcp:MCAP_0197	ug1:MLC_1890	mmy:MSC_0229	Chromate transporter	cog:4.2	kegg:99.1	mbgd:15.1	tigr:11.2	chrA
246	mcp:MCAP_0552	ug1:MLC_3950	mmy:MSC_0420	Competence-damage inducible protein	cog:4.2	kegg:98.1	mbgd:15.1	tigr:7.1	cinA
650	mcp:MCAP_0366	ug1:MLC_5760	mmy:MSC_0613	ATP-dependent Clp protease, ATP-binding subunit ClpB, putative	cog:4.2	kegg:2.3.1	mbgd:15.1	tigr:10.4	clpB
588	mcp:MCAP_0150	ug1:MLC_1390	mmy:MSC_0156	Cardiolipin synthetase, putative	cog:4.2	kegg:1.3.10	mbgd:15.1	tigr:19	cls
267	mcp:MCAP_0578	ug1:MLC_3860	mmy:MSC_0407	Cytidylate kinase	cog:4.2	kegg:1.4.2	mbgd:15.1	tigr:2.2	cmk
189	mcp:MCAP_0232	ug1:MLC_2650	mmy:MSC_0272	Phosphopantetheine adenylyltransferase	cog:4.2	kegg:1.9.5	mbgd:15.1	tigr:4.7	coaD
253	mcp:MCAP_0054	ug1:MLC_0950	mmy:MSC_0096	Dephospho-CoA kinase	cog:4.2	kegg:1.9.5	mbgd:15.1	tigr:19	coaE
192	mcp:MCAP_0007	ug1:MLC_0450	mmy:MSC_0049	Cytidine/deoxycytidylate deaminase zinc-binding domain-containing protein	cog:4.2	kegg:1.5.8	mbgd:15.1	tigr:19	codA
370	mcp:MCAP_0828	ug1:MLC_0630	mmy:MSC_0076 mmy:MSC_0075	Metallo-beta-lactamase superfamily protein, putative	cog:4.2	kegg:99.1	mbgd:15.1	tigr:15.5	comEC
447	mcp:MCAP_0719	ug1:MLC_7190	mmy:MSC_0771	Glycosyl transferase, group 2 family protein	cog:4.2	kegg:99.1	mbgd:15.1	tigr:19	cps
206	mcp:MCAP_0234	ug1:MLC_2630	mmy:MSC_0274	PTS system, glucose-specific IIA component	cog:4.2	kegg:3.1.1	mbgd:15.1	tigr:13.2	crr
95	mcp:MCAP_0023	ug1:MLC_0250	mmy:MSC_0028	Cold shock protein	cog:4.2	kegg:2.1.3	mbgd:15.1	tigr:15.9	csp
671	mcp:MCAP_0244	ug1:MLC_2520	mmy:MSC_0289	Cation transporter E1-E2 family ATPase	cog:4.2	kegg:98.1	mbgd:15.1	tigr:19	ctp
309	mcp:MCAP_0477	ug1:MLC_4730	mmy:MSC_0493	Copper homeostasis protein CutC, putative	cog:4.2	kegg:98.1	mbgd:15.1	tigr:19	cut
546	mcp:MCAP_0110	ug1:MLC_8320	mmy:MSC_0959	Cysteinyl-tRNA synthetase	cog:4.2	kegg:2.2.4	mbgd:15.1	tigr:9.1	cysS
13	mcp:MCAP_0180 mcp:MCAP_0182 mcp:MCAP_0297 mcp:MCAP_0049	ug1:MLC_0520 ug1:MLC_0910	mmy:MSC_0200	Adenine-specific DNA methylase, putative	cog:4.2	kegg:98.1	mbgd:15.1	tigr:7.1	dam
213	mcp:MCAP_0397	ug1:MLC_5490	mmy:MSC_0581	Deoxycytidylate deaminase	cog:4.2	kegg:3.1.5	mbgd:15.1	tigr:19	dctD
561	mcp:MCAP_0500	ug1:MLC_4500	mmy:MSC_0469	DEAD-box ATP dependent DNA helicase	cog:4.2	kegg:99.1	mbgd:15.1	tigr:7.1	deaD
299	mcp:MCAP_0206	ug1:MLC_1980	mmy:MSC_0220	Polypeptide deformylase	cog:4.2	kegg:98.1	mbgd:15.1	tigr:10.2	def
532	mcp:MCAP_0757	ug1:MLC_7510	mmy:MSC_0830	Pyrimidine-nucleoside phosphorylase	cog:4.2	kegg:1.4.2	mbgd:15.1	tigr:16.4	deoA
255	mcp:MCAP_0755	ug1:MLC_7490	mmy:MSC_0828	Deoxyribose-phosphate aldolase	cog:4.2	kegg:1.1.3	mbgd:15.1	tigr:16.4	deoC
312	mcp:MCAP_0849	ug1:MLC_7580	mmy:MSC_0835	Purine nucleoside phosphorylase	cog:4.2	kegg:1.4.2	mbgd:15.1	tigr:2.5	deoD
420	mcp:MCAP_0698	ug1:MLC_6970	mmy:MSC_0747	Dihydroxyacetone kinase family protein	cog:4.2	kegg:1.3.9	mbgd:15.1	tigr:19	dhaK1
232	mcp:MCAP_0235	ug1:MLC_2620	mmy:MSC_0276	Dihydroxyacetone kinase family protein	cog:4.2	kegg:1.3.9	mbgd:15.1	tigr:19	dhaK2
440	mcp:MCAP_0142	ug1:MLC_1310	mmy:MSC_0148	DHH family protein (MgpA-like protein)	cog:4.2	kegg:98.1	mbgd:15.1	tigr:16.4	dhh
505	mcp:MCAP_0423	ug1:MLC_5280	mmy:MSC_0549	ImpB/MucB/SamB family protein	cog:4.2	kegg:2.4.9	mbgd:15.1	tigr:19	dinP
543	mcp:MCAP_0001	ug1:MLC_0010	mmy:MSC_0001	Chromosomal replication initiation protein	cog:4.2	kegg:2.4.3	mbgd:15.1	tigr:7.1	dnaA
483	mcp:MCAP_0634	ug1:MLC_6400	mmy:MSC_0681	Chromosome replication initiation/membrane attachment protein	cog:4.2	kegg:2.4.2	mbgd:15.1	tigr:19	dnaB
533	mcp:MCAP_0107	ug1:MLC_8350	mmy:MSC_0956	Replicative DNA helicase DnaC	cog:4.2	kegg:2.4.1	mbgd:15.1	tigr:7.1	dnaC
681	mcp:MCAP_0637	ug1:MLC_6430	mmy:MSC_0684	DNA-directed DNA polymerase III (polc)	cog:4.2	kegg:2.4.7	mbgd:15.1	tigr:7.1	dnaE
598	mcp:MCAP_0504	ug1:MLC_4460	mmy:MSC_0465	DNA primase	cog:4.2	kegg:2.4.1	mbgd:15.1	tigr:7.1	dnaG
402	mcp:MCAP_0633	ug1:MLC_6390	mmy:MSC_0680	Primosomal protein	cog:4.2	kegg:2.4.2	mbgd:15.1	tigr:7.1	dnaI
503	mcp:MCAP_0370	ug1:MLC_5720	mmy:MSC_0609	Heat shock protein DnaJ (chaperone)	cog:4.2	kegg:2.3.1	mbgd:15.1	tigr:19	dnaJ
604	mcp:MCAP_0369	ug1:MLC_5730	mmy:MSC_0610	Molecular chaperone DnaK	cog:4.2	kegg:2.3.7	mbgd:15.1	tigr:10.3	dnaK
488	mcp:MCAP_0002	ug1:MLC_0020	mmy:MSC_0002	DNA polymerase III, beta chain	cog:4.2	kegg:2.4.7	mbgd:15.1	tigr:7.1	dnaN
581	mcp:MCAP_0008	ug1:MLC_0440	mmy:MSC_0048	DNA polymerase III gamma-tau subunits	cog:4.2	kegg:2.4.7	mbgd:15.1	tigr:7.1	dnaX
423	mcp:MCAP_0837	ug1:MLC_0590	mmy:MSC_0068	TRNA-dihydrouridine synthase	cog:4.2	kegg:98.1	mbgd:15.1	tigr:18.2	dus
254	mcp:MCAP_0519	ug1:MLC_4310	mmy:MSC_0451	Translation elongation factor P	cog:4.2	kegg:2.2.3	mbgd:15.1	tigr:9.4	efp
83	mcp:MCAP_0030	ug1:MLC_0180	mmy:MSC_0019	PTS system, mannitol-specific IIA component, putative	cog:4.2	kegg:3.1.1	mbgd:15.1	tigr:13.2	EIIA-mtl
590	mcp:MCAP_0028	ug1:MLC_0200	mmy:MSC_0021	PTS system, mannitol-specific IIBC component, putative	cog:4.2	kegg:3.1.1	mbgd:15.1	tigr:13.2	EIIBC-mtl
535	mcp:MCAP_0577	ug1:MLC_3870	mmy:MSC_0408	GTP-binding protein EngA	cog:4.2	kegg:98.1	mbgd:15.1	tigr:9.3	engA
281	mcp:MCAP_0245	ug1:MLC_2510	mmy:MSC_0290	Ribosome biogenesis GTP-binding protein YsxC	cog:4.2	kegg:98.1	mbgd:15.1	tigr:9.3	engB
494	mcp:MCAP_0805	ug1:MLC_8770	mmy:MSC_0914	GTP-dependent nucleic acid-binding protein EngD	cog:4.2	kegg:98.1	mbgd:15.1	tigr:18.2	engD
552	mcp:MCAP_0213	ug1:MLC_2850	mmy:MSC_0253	Phosphopyruvate hydratase	cog:4.2	kegg:2.3.7	mbgd:15.1	tigr:6.8	eno
12	mcp:MCAP_0063	ug1:MLC_8190 ug1:MLC_1040	mmy:MSC_0108 mmy:MSC_0993 mmy:MSC_0973 mmy:MSC_0980 mmy:MSC_0987	Glycosyltransferase	cog:4.2	kegg:98.1	mbgd:15.1	tigr:19	epsG
410	mcp:MCAP_0507	ug1:MLC_4430	mmy:MSC_0462	GTP-binding protein Era	cog:4.2	kegg:98.1	mbgd:15.1	tigr:16.4	era
425	mcp:MCAP_0136	ug1:MLC_1240	mmy:MSC_0139	Fructose-1,6-bisphosphate aldolase, class II	cog:4.2	kegg:1.2.5	mbgd:15.1	tigr:6.8	fba
358	mcp:MCAP_0616	ug1:MLC_6000	mmy:MSC_0644	Fructose/tagatose bisphosphate aldolase, class II	cog:4.2	kegg:1.1.6	mbgd:15.1	tigr:6.8	fbaA1
541	mcp:MCAP_0549	ug1:MLC_3980	mmy:MSC_0423	Signal recognition particle M54 protein	cog:4.2	kegg:3.1.6	mbgd:15.1	tigr:10.1	ffh
201	mcp:MCAP_0344	ug1:MLC_7630	mmy:MSC_0838	Cell filamentation protein Fic-related protein	cog:4.2	kegg:2.4.3	mbgd:15.1	tigr:19	fic
453	mcp:MCAP_0520	ug1:MLC_4300	mmy:MSC_0450	Methionyl-tRNA formyltransferase	cog:4.2	kegg:2.2.4	mbgd:15.1	tigr:9.1	fmt
499	mcp:MCAP_0775	ug1:MLC_8450	mmy:MSC_0942	Folate synthetase-polyglutamyl folate synthetase	cog:4.2	kegg:1.9.8	mbgd:15.1	tigr:4.2	folC
310	mcp:MCAP_0706	ug1:MLC_7060	mmy:MSC_0758	Methylene-tetrahydrofolate dehydrogenase/methenyltetrahydrofolate cyclohydrolase	cog:4.2	kegg:1.1.11	mbgd:15.1	tigr:19	folD
374	mcp:MCAP_0635	ug1:MLC_6410	mmy:MSC_0682	Formamidopyrimidine-DNA glycosylase	cog:4.2	kegg:2.4.9	mbgd:15.1	tigr:7.1	fpg
245	mcp:MCAP_0375	ug1:MLC_5670	mmy:MSC_0600	Ribosome recycling factor	cog:4.2	kegg:2.2.3	mbgd:15.1	tigr:9.4	frr
646	mcp:MCAP_0853	ug1:MLC_7540	mmy:MSC_0831	PTS system, fructose-specific family, IIABC components	cog:4.2	kegg:3.1.1	mbgd:15.1	tigr:19	fruA
434	mcp:MCAP_0852	ug1:MLC_7550	mmy:MSC_0832	1-phosphofructokinase, putative	cog:4.2	kegg:1.1.5	mbgd:15.1	tigr:6.14	fruB
166	mcp:MCAP_0619	ug1:MLC_6030	mmy:MSC_0647	1-phosphofructokinase	cog:4.2	kegg:1.1.5	mbgd:15.1	tigr:6.14	fruK
330	mcp:MCAP_0851	ug1:MLC_7560	mmy:MSC_0833	Transcription repressor of fructose operon	cog:4.2	kegg:2.1.3	mbgd:15.1	tigr:19	fruR
634	mcp:MCAP_0017	ug1:MLC_0360	mmy:MSC_0039	ATP-dependent zinc metallopeptidase FtsH	cog:4.2	kegg:1	mbgd:15.1	tigr:10.4	ftsH
491	mcp:MCAP_0481	ug1:MLC_4690	mmy:MSC_0489	Signal recognition particle-docking protein FtsY	cog:4.2	kegg:3.1.6	mbgd:15.1	tigr:10.1	ftsY
469	mcp:MCAP_0390	ug1:MLC_5560	mmy:MSC_0588	Cell division protein FtsZ	cog:4.2	kegg:2.4.3	mbgd:15.1	tigr:15.1	ftsZ
209	mcp:MCAP_0646	ug1:MLC_6490	mmy:MSC_0691	FUR family transcriptional regulator	cog:4.2	kegg:2.1.3	mbgd:15.1	tigr:19	fur
648	mcp:MCAP_0153	ug1:MLC_1420	mmy:MSC_0159	Elongation factor G	cog:4.2	kegg:2.2.3	mbgd:15.1	tigr:9.4	fusA
31	mcp:MCAP_0064	ug1:MLC_1070 ug1:MLC_8170	mmy:MSC_0110 mmy:MSC_0990	UTP-glucose-1-phosphate uridylyltransferase	cog:4.2	kegg:1.1.9	mbgd:15.1	tigr:14.3	galU
461	mcp:MCAP_0632	ug1:MLC_6380	mmy:MSC_0679	Glyceraldehyde-3-phosphate dehydrogenase	cog:4.2	kegg:98.1	mbgd:15.1	tigr:6.8	gap
562	mcp:MCAP_0461	ug1:MLC_4890	mmy:MSC_0509	Glyceraldehyde-3-phosphate dehydrogenase (NADP)	cog:4.2	kegg:1.1.1	mbgd:15.1	tigr:15.9	gapN
566	mcp:MCAP_0710	ug1:MLC_7100	mmy:MSC_0762	Aspartyl/glutamyl-tRNA amidotransferase subunit A	cog:4.2	kegg:2.2.4	mbgd:15.1	tigr:9.1	gatA
559	mcp:MCAP_0709	ug1:MLC_7090	mmy:MSC_0761	Aspartyl/glutamyl-tRNA amidotransferase subunit B	cog:4.2	kegg:2.2.4	mbgd:15.1	tigr:9.1	gatB
121	mcp:MCAP_0711	ug1:MLC_7110	mmy:MSC_0763	Glutamyl-tRNA(Gln) amidotransferase, C subunit	cog:4.2	kegg:2.2.4	mbgd:15.1	tigr:9.1	gatC
144	mcp:MCAP_0447	ug1:MLC_5040	mmy:MSC_0529	Glycine cleavage system H protein, putative	cog:4.2	kegg:99.1	mbgd:15.1	tigr:6.2	gcdH
437	mcp:MCAP_0821	ug1:MLC_0700	mmy:MSC_0083	O-sialoglycoprotein endopeptidase	cog:4.2	kegg:1	mbgd:15.1	tigr:10.4	gcp
547	mcp:MCAP_0476	ug1:MLC_4740	mmy:MSC_0494	TRNA (uracil-5-)-methyltransferase Gid	cog:4.2	kegg:2.4.3	mbgd:15.1	tigr:9.3	gid
63	mcp:MCAP_0856	ug1:MLC_8890	mmy:MSC_1017 mmy:MSC_1042	TRNA uridine 5-carboxymethylaminomethyl modification enzyme GidA	cog:4.2	kegg:2.4.3	mbgd:15.1	tigr:9.3	gidA
539	mcp:MCAP_0613	ug1:MLC_3470	mmy:MSC_0375	TRNA (uracil-5-)-methyltransferase Gid	cog:4.2	kegg:2.4.3	mbgd:15.1	tigr:9.3	gidA
196	mcp:MCAP_0807	ug1:MLC_8780	mmy:MSC_0912	Glucose-inhibited division protein B	cog:4.2	kegg:2.4.3	mbgd:15.1	tigr:9.3	gidB
362	mcp:MCAP_0217	ug1:MLC_2810	mmy:MSC_0257	Glycerol uptake facilitator protein	cog:4.2	kegg:3	mbgd:15.1	tigr:11.8	glpF
595	mcp:MCAP_0218	ug1:MLC_2800	mmy:MSC_0258	Glycerol kinase	cog:4.2	kegg:98.1	mbgd:15.1	tigr:16.4	glpK
508	mcp:MCAP_0219	ug1:MLC_2790	mmy:MSC_0259	Glycerol-3-phosphate dehydrogenase, putative	cog:4.2	kegg:1.3.10	mbgd:15.1	tigr:4.11	glpO
371	mcp:MCAP_0139	ug1:MLC_1280	mmy:MSC_0145	Glycerophosphoryl diester phosphodiesterase family protein	cog:4.2	kegg:1.3.10	mbgd:15.1	tigr:19	glpQ
579	mcp:MCAP_0130	ug1:MLC_1180	mmy:MSC_0131	Glutamyl-tRNA synthetase	cog:4.2	kegg:2.2.4	mbgd:15.1	tigr:9.1	gltX
530	mcp:MCAP_0075	ug1:MLC_8060	mmy:MSC_0894	Serine hydroxymethyltransferase	cog:4.2	kegg:1.2.7	mbgd:15.1	tigr:6.2	glyA
572	mcp:MCAP_0505	ug1:MLC_4450	mmy:MSC_0464	Glycyl-tRNA synthetase	cog:4.2	kegg:2.2.4	mbgd:15.1	tigr:9.1	glyS
431	mcp:MCAP_0208	ug1:MLC_2000	mmy:MSC_0218	Guanylate kinase	cog:4.2	kegg:1.4.1	mbgd:15.1	tigr:5.3	gmk
593	mcp:MCAP_0752	ug1:MLC_7460	mmy:MSC_0825	Phosphoglyceromutase	cog:4.2	kegg:1.1.1	mbgd:15.1	tigr:6.8	gpm
372	mcp:MCAP_0576	ug1:MLC_3880	mmy:MSC_0409	Glycerol-3-phosphate dehydrogenase (NAD(P)+)	cog:4.2	kegg:1.3.10	mbgd:15.1	tigr:19	gpsA
185	mcp:MCAP_0251	ug1:MLC_2450	mmy:MSC_0296	Transcription elongation factor GreA	cog:4.2	kegg:98.1	mbgd:15.1	tigr:8.3	greA
258	mcp:MCAP_0368	ug1:MLC_5740	mmy:MSC_0611	Heat shock protein GrpE	cog:4.2	kegg:2.3.1	mbgd:15.1	tigr:19	grpE
493	mcp:MCAP_0454	ug1:MLC_4940	mmy:MSC_0516	Glycerol ABC transporter, ATP-binding component	cog:4.2	kegg:3.1.1	mbgd:15.1	tigr:11.2	gtsA
464	mcp:MCAP_0453	ug1:MLC_4950	mmy:MSC_0517	Glycerol ABC transporter, permease component	cog:4.2	kegg:3.1.1	mbgd:15.1	tigr:19	gtsB
389	mcp:MCAP_0452	ug1:MLC_4960	mmy:MSC_0518	Glycerol ABC transporter, permease component	cog:4.2	kegg:3.1.1	mbgd:15.1	tigr:19	gtsC
660	mcp:MCAP_0040	ug1:MLC_0070	mmy:MSC_0007	DNA gyrase, A subunit	cog:4.2	kegg:2.4.9	mbgd:15.1	tigr:7.1	gyrA
638	mcp:MCAP_0041	ug1:MLC_0060	mmy:MSC_0006	DNA gyrase, B subunit	cog:4.2	kegg:2.4.9	mbgd:15.1	tigr:7.1	gyrB
400	mcp:MCAP_0732	ug1:MLC_7340	mmy:MSC_0805	Cof-like hydrolase	cog:4.2	kegg:98.1	mbgd:15.1	tigr:18.1	had
369	mcp:MCAP_0145	ug1:MLC_1340	mmy:MSC_0151	HemK family modification methylase	cog:4.2	kegg:1.9.11	mbgd:15.1	tigr:10.2	hemK
514	mcp:MCAP_0324	ug1:MLC_3230	mmy:MSC_0334	Histidyl-tRNA synthetase	cog:4.2	kegg:2.2.4	mbgd:15.1	tigr:9.1	hisS
186	mcp:MCAP_0472	ug1:MLC_4780	mmy:MSC_0498	Histidine triad protein	cog:4.2	kegg:98.1	mbgd:15.1	tigr:19	hit
191	mcp:MCAP_0055	ug1:MLC_0960	mmy:MSC_0099	Hemolysin A	cog:4.2	kegg:3	mbgd:15.1	tigr:18.2	hlyA
326	mcp:MCAP_0011	ug1:MLC_0410	mmy:MSC_0045	DNA polymerase III, delta prime subunit	cog:4.2	kegg:2.4.7	mbgd:15.1	tigr:7.1	holB
271	mcp:MCAP_0765	ug1:MLC_7730	mmy:MSC_0848	Hypoxanthine phosphoribosyltransferase	cog:4.2	kegg:1.11.26	mbgd:15.1	tigr:2.5	hpt
294	mcp:MCAP_0216	ug1:MLC_2820	mmy:MSC_0256	Hypoxanthine phosphoribosyltransferase	cog:4.2	kegg:1.11.26	mbgd:15.1	tigr:2.5	hpt
466	mcp:MCAP_0367	ug1:MLC_5750	mmy:MSC_0612	Heat-inducible transcription repressor HrcA	cog:4.2	kegg:2.1.3	mbgd:15.1	tigr:12.1	hrcA
403	mcp:MCAP_0020	ug1:MLC_0280	mmy:MSC_0031	HEAT shock protein (33 kDa chaperonin)	cog:4.2	kegg:2.3.1	mbgd:15.1	tigr:19	hslO
133	mcp:MCAP_0813	ug1:MLC_8840	mmy:MSC_0906	DNA-binding protein HU	cog:4.2	kegg:99.1	mbgd:15.1	tigr:7.1	hup
104	mcp:MCAP_0575	ug1:MLC_3890	mmy:MSC_0410	DNA-binding protein HU 1	cog:4.2	kegg:2.4.3	mbgd:15.1	tigr:7.1	hupA
672	mcp:MCAP_0393	ug1:MLC_5530	mmy:MSC_0585	Isoleucyl-tRNA synthetase	cog:4.2	kegg:2.2.4	mbgd:15.1	tigr:9.1	ileS
506	mcp:MCAP_0125	ug1:MLC_1120	mmy:MSC_0114	Threonine dehydratase	cog:4.2	kegg:1.5.5	mbgd:15.1	tigr:1.4	ilvA
622	mcp:MCAP_0333	ug1:MLC_3310	mmy:MSC_0349	Translation initiation factor IF-2	cog:4.2	kegg:2.2.3	mbgd:15.1	tigr:9.4	infB
251	mcp:MCAP_0205	ug1:MLC_1970	mmy:MSC_0221	Translation initiation factor IF-3	cog:4.2	kegg:2.2.3	mbgd:15.1	tigr:9.4	infC
381	mcp:MCAP_0004	ug1:MLC_0040	mmy:MSC_0004	Dimethyladenosine transferase	cog:4.2	kegg:98.1	mbgd:15.1	tigr:9.3	ksgA
459	mcp:MCAP_0439	ug1:MLC_5130	mmy:MSC_0532	L-lactate/malate dehydrogenase	cog:4.2	kegg:1.5.3	mbgd:15.1	tigr:6.8	ldh
626	mcp:MCAP_0321	ug1:MLC_3200	mmy:MSC_0330	GTP-binding protein LepA	cog:4.2	kegg:98.1	mbgd:15.1	tigr:18.2	lepA
665	mcp:MCAP_0659	ug1:MLC_6610	mmy:MSC_0709	Leucyl-tRNA synthetase	cog:4.2	kegg:2.2.4	mbgd:15.1	tigr:9.1	leuS
620	mcp:MCAP_0778	ug1:MLC_8480	mmy:MSC_0939	Prolipoprotein diacylglyceryl transferase and tran	cog:4.2	kegg:99.1	mbgd:15.1	tigr:10.2	lgt(-rpoD)
229	mcp:MCAP_0780	ug1:MLC_8500	mmy:MSC_0937 mmy:MSC_0936	Prolipoprotein diacylglyceryl transferase	cog:4.2	kegg:99.1	mbgd:15.1	tigr:10.2	lgt2
640	mcp:MCAP_0712	ug1:MLC_7120	mmy:MSC_0764	DNA ligase, NAD-dependent	cog:4.2	kegg:2.4.6	mbgd:15.1	tigr:7.1	ligA
356	mcp:MCAP_0606	ug1:MLC_3540	mmy:MSC_0368	Alpha/beta fold family hydrolase	cog:4.2	kegg:1.3.9	mbgd:15.1	tigr:19	lip1
380	mcp:MCAP_0446	ug1:MLC_5050	mmy:MSC_0530	Triacylglycerol lipase, putative	cog:4.2	kegg:1.3.9	mbgd:15.1	tigr:15.4	lip2
397	mcp:MCAP_0445	ug1:MLC_5070	mmy:MSC_0531	Triacylglycerol lipase	cog:4.2	kegg:1.3.9	mbgd:15.1	tigr:19	lip3
658	mcp:MCAP_0516	ug1:MLC_4340	mmy:MSC_0454	ATP-dependent protease La	cog:4.2	kegg:1	mbgd:15.1	tigr:10.4	lon
479	mcp:MCAP_0224	ug1:MLC_2730	mmy:MSC_0264	Lipoate-protein ligase	cog:4.2	kegg:1.9.7	mbgd:15.1	tigr:10.2	lplA
487	mcp:MCAP_0449	ug1:MLC_5020	mmy:MSC_0527	Lipoate-protein ligase A	cog:4.2	kegg:1.9.7	mbgd:15.1	tigr:10.2	lplA
20	mcp:MCAP_0177 mcp:MCAP_0212 mcp:MCAP_0211	ug1:MLC_2050 ug1:MLC_2060	mmy:MSC_0431	Putative lipoprotein	cog:4.2	kegg:99.1	mbgd:15.1	tigr:19	lpp
22	mcp:MCAP_0720 mcp:MCAP_0721	ug1:MLC_7200 ug1:MLC_1520(2)	mmy:MSC_0653(2) mmy:MSC_0177(2)	Prolipoprotein C	cog:4.2	kegg:99.1	mbgd:15.1	tigr:6.2	lpp
4	mcp:MCAP_0629 mcp:MCAP_0630	ug1:MLC_9130(1) ug1:MLC_9040(1) ug1:MLC_9150(1) ug1:MLC_9030(1) ug1:MLC_9070(1) ug1:MLC_9050(1) ug1:MLC_9080(1) ug1:MLC_9090(1)	mmy:MSC_0390 mmy:MSC_0377 mmy:MSC_1001 mmy:MSC_1033	Putative variable prolipoprotein	cog:4.2	kegg:99.1	mbgd:15.1	tigr:19	lpp
38	mcp:MCAP_0272(2)	ug1:MLC_3100(2)	mmy:MSC_0318 mmy:MSC_0570(2)	Putative lipoprotein	cog:4.2	kegg:99.1	mbgd:15.1	tigr:19	lpp
47	mcp:MCAP_0704(1)	ug1:MLC_1520(1)	mmy:MSC_0653(1) mmy:MSC_0177(1)	Prolipoprotein C	cog:4.2	kegg:99.1	mbgd:15.1	tigr:6.2	lpp
74	mcp:MCAP_0272(1)	ug1:MLC_3110	mmy:MSC_0570(1)	Putative lipoprotein	cog:4.2	kegg:99.1	mbgd:15.1	tigr:19	lpp
53	mcp:MCAP_0033	ug1:MLC_0140	mmy:MSC_0013 mmy:MSC_0014	Immunodominant protein P72 precursor	cog:4.2	kegg:99.1	mbgd:15.1	tigr:19	lpp
46	mcp:MCAP_0242(1)	ug1:MLC_2550(1) ug1:MLC_2540(1)	mmy:MSC_0285	Putative lipoprotein	cog:4.2	kegg:99.1	mbgd:15.1	tigr:10.2	lpp
331	mcp:MCAP_0661	ug1:MLC_6620	mmy:MSC_0711 mmy:MSC_0710	Putative lipoprotein	cog:4.2	kegg:99.1	mbgd:15.1	tigr:19	lpp
612	mcp:MCAP_0360	ug1:MLC_5820	mmy:MSC_0617	Prolipoprotein	cog:4.2	kegg:99.1	mbgd:15.1	tigr:19	lpp
644	mcp:MCAP_0352	ug1:MLC_5900	mmy:MSC_0625	Putative lipoprotein	cog:4.2	kegg:99.1	mbgd:15.1	tigr:4.5	lpp
653	mcp:MCAP_0350	ug1:MLC_5920	mmy:MSC_0627	Putative lipoprotein	cog:4.2	kegg:99.1	mbgd:15.1	tigr:6.2	lpp
662	mcp:MCAP_0346	ug1:MLC_5960	mmy:MSC_0635	Putative lipoprotein	cog:4.2	kegg:99.1	mbgd:15.1	tigr:19	lpp
7	mcp:MCAP_0513(1) mcp:MCAP_0607(1) mcp:MCAP_0514(1) mcp:MCAP_0843(1) mcp:MCAP_0758(1)	ug1:MLC_4360(1) ug1:MLC_3530(1) ug1:MLC_4370(1) ug1:MLC_1500(1)	mmy:MSC_0061	Putative lipoprotein	cog:4.2	kegg:99.1	mbgd:15.1	tigr:19	lpp
525	mcp:MCAP_0231	ug1:MLC_2660	mmy:MSC_0271	Putative lipoprotein	cog:4.2	kegg:99.1	mbgd:15.1	tigr:19	lpp
613	mcp:MCAP_0072	ug1:MLC_8090	mmy:MSC_0897	Putative lipoprotein	cog:4.2	kegg:99.1	mbgd:15.1	tigr:19	lpp
617	mcp:MCAP_0723	ug1:MLC_7220	mmy:MSC_0775	Putative lipoprotein	cog:4.2	kegg:99.1	mbgd:15.1	tigr:19	lpp
34	mcp:MCAP_0299(3)	ug1:MLC_7720	mmy:MSC_0196 mmy:MSC_0847	Putative variable prolipoprotein	cog:4.2	kegg:99.1	mbgd:15.1	tigr:11.6	lpp
143	mcp:MCAP_0648	ug1:MLC_6500	mmy:MSC_0693	Putative lipoprotein	cog:4.2	kegg:99.1	mbgd:15.1	tigr:19	lpp
615	mcp:MCAP_0471	ug1:MLC_4790	mmy:MSC_0499	Putative lipoprotein	cog:4.2	kegg:99.1	mbgd:15.1	tigr:19	lpp
554	mcp:MCAP_0451	ug1:MLC_4970	mmy:MSC_0519	Lipoprotein, putative (LppB)	cog:4.2	kegg:99.1	mbgd:15.1	tigr:19	lppB
9	mcp:MCAP_0782 mcp:MCAP_0309 mcp:MCAP_0310 mcp:MCAP_0300(1) mcp:MCAP_0311 mcp:MCAP_0626(1)	ug1:MLC_8940(1) ug1:MLC_8540	mmy:MSC_1021(1) mmy:MSC_1046(1)	Prolipoprotein Q	cog:4.2	kegg:99.1	mbgd:15.1	tigr:8.4	lppQ
14	mcp:MCAP_0305(2) mcp:MCAP_0173 mcp:MCAP_0557	ug1:MLC_8940(2) ug1:MLC_6190(2)	mmy:MSC_1021(2) mmy:MSC_1046(2)	Prolipoprotein Q	cog:4.2	kegg:99.1	mbgd:15.1	tigr:8.4	lppQ
320	mcp:MCAP_0394	ug1:MLC_5520	mmy:MSC_0584	Signal peptidase II	cog:4.2	kegg:3.1.6	mbgd:15.1	tigr:10.1	lsp
584	mcp:MCAP_0836	ug1:MLC_0600	mmy:MSC_0069	Lysyl-tRNA synthetase	cog:4.2	kegg:2.2.4	mbgd:15.1	tigr:9.1	lysS
607	mcp:MCAP_0756	ug1:MLC_7500	mmy:MSC_0829	Phosphoglucomutase or phosphomannomutase	cog:4.2	kegg:1.1.9	mbgd:15.1	tigr:6.11	manB
365	mcp:MCAP_0675	ug1:MLC_6750	mmy:MSC_0724	Methionine aminopeptidase, type I	cog:4.2	kegg:1	mbgd:15.1	tigr:10.2	map
600	mcp:MCAP_0035	ug1:MLC_0120	mmy:MSC_0012	Methionyl-tRNA synthetase	cog:4.2	kegg:2.2.4	mbgd:15.1	tigr:9.1	metG
522	mcp:MCAP_0478	ug1:MLC_4720	mmy:MSC_0492	S-adenosylmethionine synthetase	cog:4.2	kegg:1.5.3	mbgd:15.1	tigr:16.4	metK
664	mcp:MCAP_0812	ug1:MLC_8830	mmy:MSC_0907	Magnesium-transporting ATPase E1-E2 family protein	cog:4.2	kegg:98.1	mbgd:15.1	tigr:11.4	mgtA
678	mcp:MCAP_0087	ug1:MLC_7940	mmy:MSC_0868	Magnesium-translocating P-type ATPase	cog:4.2	kegg:98.1	mbgd:15.1	tigr:11.4	mgtA
550	mcp:MCAP_0760	ug1:MLC_1490	mmy:MSC_0167	Magnesium transporter	cog:4.2	kegg:98.1	mbgd:15.1	tigr:11.4	mgtE
396	mcp:MCAP_0388	ug1:MLC_5580	mmy:MSC_0591	S-adenosyl-methyltransferase MraW	cog:4.2	kegg:98.1	mbgd:15.1	tigr:14.2	mraW
467	mcp:MCAP_0722	ug1:MLC_7210	mmy:MSC_0774	Peptide methionine sulfoxide reductase msrA/msrB	cog:4.2	kegg:98.1	mbgd:15.1	tigr:15.9	msrA
432	mcp:MCAP_0032	ug1:MLC_0160	mmy:MSC_0017	Mannitol-1-phosphate 5-dehydrogenase, putative	cog:4.2	kegg:1.1.5	mbgd:15.1	tigr:19	mtlD
500	mcp:MCAP_0529	ug1:MLC_4170	mmy:MSC_0442	Putative nicotinate-nucleotide adenylyltransferase	cog:4.2	kegg:1.9.4	mbgd:15.1	tigr:4.12	nadD
361	mcp:MCAP_0531	ug1:MLC_4150	mmy:MSC_0440	NH3-dependent NAD+ synthetase	cog:4.2	kegg:1.2.8	mbgd:15.1	tigr:4.12	nadE
510	mcp:MCAP_0438	ug1:MLC_5140	mmy:MSC_0533	N-acetylglucosamine-6-phosphate deacetylase	cog:4.2	kegg:1.1.9	mbgd:15.1	tigr:5.1	nagA
304	mcp:MCAP_0749	ug1:MLC_7430	mmy:MSC_0821	Glucosamine-6-phosphate isomerase	cog:4.2	kegg:1.1.9	mbgd:15.1	tigr:5.1	nagB
602	mcp:MCAP_0129	ug1:MLC_1170	mmy:MSC_0130	PTS system, N-acetylglucosamine-specific IIBC component, putative	cog:4.2	kegg:3.1.1	mbgd:15.1	tigr:11.3	nagE
406	mcp:MCAP_0415	ug1:MLC_5370	mmy:MSC_0559	N-acetylneuraminate lyase	cog:4.2	kegg:1.1.9	mbgd:15.1	tigr:5.1	nal
549	mcp:MCAP_0587	ug1:MLC_3780	mmy:MSC_0398	Na+ ABC transporter, ATP-binding component	cog:4.2	kegg:99.1	mbgd:15.1	tigr:16.4	natA
422	mcp:MCAP_0060	ug1:MLC_1010	mmy:MSC_0105	Endonuclease IV	cog:4.2	kegg:2.4.9	mbgd:15.1	tigr:7.1	nfo
496	mcp:MCAP_0469	ug1:MLC_4810	mmy:MSC_0501	Nitrogen fixation protein class-V pyridoxal-phosph	cog:4.2	kegg:1.6.4	mbgd:15.1	tigr:16.4	nifS
176	mcp:MCAP_0468	ug1:MLC_4820	mmy:MSC_0502	Nitrogen fixation protein NIFU	cog:4.2	kegg:1.2.8	mbgd:15.1	tigr:16.4	nifU
60	mcp:MCAP_0858	ug1:MLC_8910	mmy:MSC_1019 mmy:MSC_1044	Pyridine nucleotide-disulphide oxidoreductase	cog:4.2	kegg:98.1	mbgd:15.1	tigr:5.7	nox
563	mcp:MCAP_0223	ug1:MLC_2740	mmy:MSC_0263	NADH oxidase	cog:4.2	kegg:1.2.1	mbgd:15.1	tigr:5.7	nox
656	mcp:MCAP_0101	ug1:MLC_7810	mmy:MSC_0853	Ribonucleotide-diphosphate reductase subunit alpha	cog:4.2	kegg:2.4.9	mbgd:15.1	tigr:2.1	nrdE
486	mcp:MCAP_0099	ug1:MLC_7830	mmy:MSC_0855	Ribonucleotide-diphosphate reductase subunit beta	cog:4.2	kegg:2.4.9	mbgd:15.1	tigr:19	nrdF
226	mcp:MCAP_0100	ug1:MLC_7820	mmy:MSC_0854	Ribonucleotide reductase stimulatory protein	cog:4.2	kegg:98.1	mbgd:15.1	tigr:2.1	nrdI
540	mcp:MCAP_0336	ug1:MLC_3340	mmy:MSC_0352	Transcription elongation factor NusA	cog:4.2	kegg:98.1	mbgd:15.1	tigr:8.3	nusA
178	mcp:MCAP_0058	ug1:MLC_0990	mmy:MSC_0102	N utilization substance protein B (nusB), putative	cog:4.2	kegg:98.1	mbgd:15.1	tigr:8.3	nusB
280	mcp:MCAP_0114	ug1:MLC_8280	mmy:MSC_0962	Transcription antitermination protein NusG	cog:4.2	kegg:98.1	mbgd:15.1	tigr:8.3	nusG
553	mcp:MCAP_0532	ug1:MLC_4140	mmy:MSC_0439	GTPase ObgE	cog:4.2	kegg:98.1	mbgd:15.1	tigr:16.4	obgE
668	mcp:MCAP_0165	ug1:MLC_1610	mmy:MSC_0184	Oligopeptide ABC transporter, substrate-binding component	cog:4.2	kegg:99.1	mbgd:15.1	tigr:19	oppA
674	mcp:MCAP_0116	ug1:MLC_8260	mmy:MSC_0964	Oligopeptide ABC transporter, substrate-binding component	cog:4.2	kegg:99.1	mbgd:15.1	tigr:19	oppA
502	mcp:MCAP_0117	ug1:MLC_8250	mmy:MSC_0965	Oligopeptide ABC transporter, permease component	cog:4.2	kegg:3.1.1	mbgd:15.1	tigr:11.4	oppB
527	mcp:MCAP_0161	ug1:MLC_1570	mmy:MSC_0180	Oligopeptide ABC transporter, permease protein, putative	cog:4.2	kegg:99.1	mbgd:15.1	tigr:11.4	oppB
472	mcp:MCAP_0118	ug1:MLC_8240	mmy:MSC_0966	Oligopeptide ABC transporter, permease component	cog:4.2	kegg:3.1.1	mbgd:15.1	tigr:11.4	oppC
480	mcp:MCAP_0162	ug1:MLC_1580	mmy:MSC_0181	Oligopeptide ABC transporter, permease component I	cog:4.2	kegg:3.1.1	mbgd:15.1	tigr:11.4	oppC
544	mcp:MCAP_0119	ug1:MLC_8230	mmy:MSC_0967	Oligopeptide ABC transporter, ATP-binding component	cog:4.2	kegg:3.1.1	mbgd:15.1	tigr:11.1	oppD
614	mcp:MCAP_0163	ug1:MLC_1590	mmy:MSC_0182	Oligopeptide ABC transporter, ATP-binding component	cog:4.2	kegg:3.1.1	mbgd:15.1	tigr:11.1	oppD
515	mcp:MCAP_0120	ug1:MLC_8220	mmy:MSC_0968	Oligopeptide ABC transporter, ATP-binding component	cog:4.2	kegg:3.1.1	mbgd:15.1	tigr:11.4	oppF
631	mcp:MCAP_0164	ug1:MLC_1600	mmy:MSC_0183	Oligopeptide ABC transporter, ATP-binding component	cog:4.2	kegg:3.1.1	mbgd:15.1	tigr:11.4	oppF
160	mcp:MCAP_0480	ug1:MLC_4700	mmy:MSC_0490	Putative DNA-binding protein	cog:4.2	kegg:98.1	mbgd:15.1	tigr:19	p13
666	mcp:MCAP_0456	ug1:MLC_4910	mmy:MSC_0511	DNA topoisomerase IV, A subunit	cog:4.2	kegg:2.4.3	mbgd:15.1	tigr:7.1	parC
637	mcp:MCAP_0457	ug1:MLC_4900	mmy:MSC_0510	DNA topoisomerase IV, B subunit	cog:4.2	kegg:2.4.3	mbgd:15.1	tigr:7.1	parE
59	mcp:MCAP_0733	ug1:MLC_7350	mmy:MSC_0794 mmy:MSC_0806	Aminotransferase, classes I and II, putative	cog:4.2	kegg:98.1	mbgd:15.1	tigr:6.2	patB
651	mcp:MCAP_0717	ug1:MLC_7170	mmy:MSC_0769	ATP-dependent DNA helicase pcrA	cog:4.2	kegg:2.4.6	mbgd:15.1	tigr:7.1	pcrA
518	mcp:MCAP_0225	ug1:MLC_2720	mmy:MSC_0265	Pyruvate dehydrogenase complex, EI component, alpha subunit	cog:4.2	kegg:1.5.5	mbgd:15.1	tigr:6.12	pdhA
474	mcp:MCAP_0226	ug1:MLC_2710	mmy:MSC_0266	Pyruvate dehydrogenase complex, E1 component, beta subunit	cog:4.2	kegg:1.5.5	mbgd:15.1	tigr:4.11	pdhB
509	mcp:MCAP_0227	ug1:MLC_2700	mmy:MSC_0267	Branched-chain alpha-keto acid dehydrogenase subunit E2	cog:4.2	kegg:1.1.2	mbgd:15.1	tigr:6.10	pdhC
511	mcp:MCAP_0427	ug1:MLC_5240	mmy:MSC_0544	Dihydrolipoamide dehydrogenase	cog:4.2	kegg:1.5.4	mbgd:15.1	tigr:19	pdhD
610	mcp:MCAP_0228	ug1:MLC_2690	mmy:MSC_0268	Dihydrolipoamide dehydrogenase	cog:4.2	kegg:1.5.4	mbgd:15.1	tigr:19	pdhD
548	mcp:MCAP_0157	ug1:MLC_1460	mmy:MSC_0163	Cytosol aminopeptidase	cog:4.2	kegg:1	mbgd:15.1	tigr:19	pepA
635	mcp:MCAP_0193	ug1:MLC_1850	mmy:MSC_0237	Oligoendopeptidase F	cog:4.2	kegg:1	mbgd:15.1	tigr:10.4	pepF
594	mcp:MCAP_0466	ug1:MLC_4840	mmy:MSC_0504	Endopeptidase O	cog:4.2	kegg:1	mbgd:15.1	tigr:19	pepO
231	mcp:MCAP_0046	ug1:MLC_0880	mmy:MSC_0090	Proline dipeptidase	cog:4.2	kegg:99.1	mbgd:15.1	tigr:18.2	pepQ
497	mcp:MCAP_0341	ug1:MLC_3390	mmy:MSC_0357	Xaa-Pro peptidase	cog:4.2	kegg:1	mbgd:15.1	tigr:10.2	pepQ
460	mcp:MCAP_0220	ug1:MLC_2780	mmy:MSC_0260	6-phosphofructokinase	cog:4.2	kegg:1.1.5	mbgd:15.1	tigr:6.8	pfk
262	mcp:MCAP_0528	ug1:MLC_4180	mmy:MSC_0443	5-methylthioadenosine nucleosidase/S-adenosylhomocystein nucleosidase	cog:4.2	kegg:1.5.3	mbgd:15.1	tigr:2.5	pfs
545	mcp:MCAP_0465	ug1:MLC_4850	mmy:MSC_0505	Glucose-6-phosphate isomerase	cog:4.2	kegg:1.1.9	mbgd:15.1	tigr:6.8	pgi
512	mcp:MCAP_0631	ug1:MLC_6370	mmy:MSC_0678	Phosphoglycerate kinase	cog:4.2	kegg:1.2.5	mbgd:15.1	tigr:19	pgk
282	mcp:MCAP_0808	ug1:MLC_8790	mmy:MSC_0911	CDP-diacylglycerol--glycerol-3-phosphate 3-phosphatidyltransferase	cog:4.2	kegg:1.3.10	mbgd:15.1	tigr:3.1	pgsA
482	mcp:MCAP_0383	ug1:MLC_5630	mmy:MSC_0596	Phenylalanyl-tRNA synthetase, alpha subunit	cog:4.2	kegg:2.2.4	mbgd:15.1	tigr:9.1	pheS
279	mcp:MCAP_0641	ug1:MLC_6460	mmy:MSC_0688	Methionyl/phenylalanyl tRNA synthetase domain-containing protein	cog:4.2	kegg:98.1	mbgd:15.1	tigr:9.1	pheT
652	mcp:MCAP_0384	ug1:MLC_5620	mmy:MSC_0595	Phenylalanyl-tRNA synthetase, beta subunit	cog:4.2	kegg:2.2.4	mbgd:15.1	tigr:9.1	pheT
625	mcp:MCAP_0729	ug1:MLC_7310	mmy:MSC_0788	ABC transporter permease protein p69	cog:4.2	kegg:3.1.1	mbgd:15.1	tigr:19	phnB
52	mcp:MCAP_0730	ug1:MLC_7320	mmy:MSC_0789 mmy:MSC_0803	Alkylphosphonate ABC transporter, ATP-binding component	cog:4.2	kegg:3.1.1	mbgd:15.1	tigr:11.2	phnC
351	mcp:MCAP_0826	ug1:MLC_0650	mmy:MSC_0078	Phosphonate ABC transporter, ATP-binding component	cog:4.2	kegg:3.1.1	mbgd:15.1	tigr:11.2	phnC
445	mcp:MCAP_0825	ug1:MLC_0660	mmy:MSC_0079	Phosphonate ABC transporter, phosphonate-binding protein, putative	cog:4.2	kegg:99.1	mbgd:15.1	tigr:19	phnD
667	mcp:MCAP_0827	ug1:MLC_0640	mmy:MSC_0077	Phosphonate ABC transporter, permease component	cog:4.2	kegg:3.1.1	mbgd:15.1	tigr:11.2	phnE
295	mcp:MCAP_0482	ug1:MLC_4680	mmy:MSC_0488	Phosphate transport system regulatory protein PhoU, putative	cog:4.2	kegg:98.1	mbgd:15.1	tigr:11.2	phoU
489	mcp:MCAP_0262	ug1:MLC_2340	mmy:MSC_0307	Serine/threonine protein kinase, putative	cog:4.2	kegg:1	mbgd:15.1	tigr:19	pkn
411	mcp:MCAP_0847	ug1:MLC_7600	mmy:MSC_0837	Lysophospholipase	cog:4.2	kegg:98.1	mbgd:15.1	tigr:19	pldB
426	mcp:MCAP_0402	ug1:MLC_5460	mmy:MSC_0577	1-acyl-sn-glycerol-3-phosphate acyltransferase, putative	cog:4.2	kegg:1.3.11	mbgd:15.1	tigr:3.1	plsC
455	mcp:MCAP_0491	ug1:MLC_4600	mmy:MSC_0480	Putative glycerol-3-phosphate acyltransferase PlsX	cog:4.2	kegg:98.1	mbgd:15.1	tigr:3.1	plsX
442	mcp:MCAP_0475	ug1:MLC_4750	mmy:MSC_0495	Phosphomannose isomerase type I	cog:4.2	kegg:1.1.9	mbgd:15.1	tigr:6.11	pmi
48	mcp:MCAP_0859	ug1:MLC_8920	mmy:MSC_1020 mmy:MSC_1045	Pyrazinamidase/nicotinamidase	cog:4.2	kegg:1.9.4	mbgd:15.1	tigr:19	pncA
471	mcp:MCAP_0640	ug1:MLC_6450	mmy:MSC_0687	Nicotinate phosphoribosyltransferase	cog:4.2	kegg:1.9.4	mbgd:15.1	tigr:4.12	pncB
419	mcp:MCAP_0047	ug1:MLC_0890	mmy:MSC_0091	DNA polymerase I, 5'-3' exonuclease	cog:4.2	kegg:2.4.7	mbgd:15.1	tigr:7.1	polA
677	mcp:MCAP_0636	ug1:MLC_6420	mmy:MSC_0683	DNA polymerase I	cog:4.2	kegg:2.4.7	mbgd:15.1	tigr:7.1	polA
686	mcp:MCAP_0339	ug1:MLC_3370	mmy:MSC_0355	DNA polymerase III alpha chain	cog:4.2	kegg:2.4.7	mbgd:15.1	tigr:7.1	polC
492	mcp:MCAP_0202	ug1:MLC_1940	mmy:MSC_0224	Spermidine/putrescine ABC transporter ATP-binding component	cog:4.2	kegg:3.1.1	mbgd:15.1	tigr:11.1	potA
476	mcp:MCAP_0201	ug1:MLC_1930	mmy:MSC_0225	Spermidine/putrescine ABC transporter permease component	cog:4.2	kegg:3.1.1	mbgd:15.1	tigr:19	potB
680	mcp:MCAP_0200	ug1:MLC_1920	mmy:MSC_0226	Spermidine/putrescine ABC transporter permease/substrate-binding protein	cog:4.2	kegg:3.1.1	mbgd:15.1	tigr:11.2	potCD
284	mcp:MCAP_0581	ug1:MLC_3830	mmy:MSC_0404	Inorganic pyrophosphatase	cog:4.2	kegg:1.2.1	mbgd:15.1	tigr:19	ppa
481	mcp:MCAP_0144	ug1:MLC_1330	mmy:MSC_0150	Peptide chain release factor 1	cog:4.2	kegg:2.2.3	mbgd:15.1	tigr:9.4	prfA
582	mcp:MCAP_0318	ug1:MLC_3170	mmy:MSC_0327	Prolyl-tRNA synthetase	cog:4.2	kegg:2.2.4	mbgd:15.1	tigr:9.1	proS
477	mcp:MCAP_0104	ug1:MLC_8380	mmy:MSC_0952	Ribose-phosphate pyrophosphokinase	cog:4.2	kegg:1.4.1	mbgd:15.1	tigr:2.3	prs
345	mcp:MCAP_0483	ug1:MLC_4670	mmy:MSC_0487	Phosphate ABC transporter, ATP-binding protein	cog:4.2	kegg:3.1.1	mbgd:15.1	tigr:11.2	pstB
647	mcp:MCAP_0484	ug1:MLC_4660	mmy:MSC_0486	Phosphate ABC transport system, permease component	cog:4.2	kegg:3.1.1	mbgd:15.1	tigr:11.2	pstCA
439	mcp:MCAP_0485	ug1:MLC_4650	mmy:MSC_0485	Phosphate ABC transporter substrate-binding protein	cog:4.2	kegg:99.1	mbgd:15.1	tigr:11.2	pstS
444	mcp:MCAP_0229	ug1:MLC_2680	mmy:MSC_0269	Phosphate acetyltransferase	cog:4.2	kegg:1.1.12	mbgd:15.1	tigr:6.7	pta
250	mcp:MCAP_0105	ug1:MLC_8370	mmy:MSC_0954	Peptidyl-tRNA hydrolase	cog:4.2	kegg:98.1	mbgd:15.1	tigr:16.4	pth
629	mcp:MCAP_0618	ug1:MLC_6020	mmy:MSC_0646	PTS system, sucrose-specific IIBC component	cog:4.2	kegg:3.1.1	mbgd:15.1	tigr:19	pts
198	mcp:MCAP_0591	ug1:MLC_3750	mmy:MSC_0394	PTS system, IIA component, putative	cog:4.2	kegg:3.1.1	mbgd:15.1	tigr:19	pts
62	mcp:MCAP_0094	ug1:MLC_7890	mmy:MSC_0860 mmy:MSC_0873	PTS system, glucose-specific IIBC component	cog:4.2	kegg:3.1.1	mbgd:15.1	tigr:11.3	ptsG
243	mcp:MCAP_0155	ug1:MLC_1440	mmy:MSC_0161	PTS system, glucose-specific IIBC component	cog:4.2	kegg:3.1.1	mbgd:15.1	tigr:11.3	ptsG
101	mcp:MCAP_0716	ug1:MLC_7160	mmy:MSC_0768	Phosphocarrier protein HPr	cog:4.2	kegg:3.1.1	mbgd:15.1	tigr:13.2	ptsH
606	mcp:MCAP_0233	ug1:MLC_2640	mmy:MSC_0273	Phosphoenolpyruvate-protein phosphotransferase	cog:4.2	kegg:3.1.1	mbgd:15.1	tigr:19	ptsI
449	mcp:MCAP_0777	ug1:MLC_8470	mmy:MSC_0940	HPr kinase/phosphorylase	cog:4.2	kegg:98.1	mbgd:15.1	tigr:13.2	ptsK
536	mcp:MCAP_0767	ug1:MLC_7750	mmy:MSC_0850	Adenylosuccinate synthetase	cog:4.2	kegg:1.4.1	mbgd:15.1	tigr:2.3	purA
519	mcp:MCAP_0766	ug1:MLC_7740	mmy:MSC_0849	Adenylosuccinate lyase	cog:4.2	kegg:1.4.1	mbgd:15.1	tigr:2.3	purB
568	mcp:MCAP_0221	ug1:MLC_2770	mmy:MSC_0261	Pyruvate kinase	cog:4.2	kegg:1.2.5	mbgd:15.1	tigr:6.8	pyk
597	mcp:MCAP_0133	ug1:MLC_1210	mmy:MSC_0134	CTP synthetase	cog:4.2	kegg:1.4.2	mbgd:15.1	tigr:2.4	pyrG
218	mcp:MCAP_0374	ug1:MLC_5680	mmy:MSC_0601	Uridylate kinase	cog:4.2	kegg:1.4.2	mbgd:15.1	tigr:2.2	pyrH
148	mcp:MCAP_0325	ug1:MLC_3240	mmy:MSC_0335	Ribosome-binding factor A	cog:4.2	kegg:98.1	mbgd:15.1	tigr:8.4	rbfA
573	mcp:MCAP_0037	ug1:MLC_0100	mmy:MSC_0010	Ribose/galactose ABC transporter ATP-binding protein	cog:4.2	kegg:3.1.1	mbgd:15.1	tigr:11.3	rbsA
645	mcp:MCAP_0038	ug1:MLC_0090	mmy:MSC_0009	Ribose/galactose ABC transporter permease	cog:4.2	kegg:99.1	mbgd:15.1	tigr:19	rbsC-1
430	mcp:MCAP_0039	ug1:MLC_0080	mmy:MSC_0008	Ribose/galactose ABC transporter permease	cog:4.2	kegg:3.1.1	mbgd:15.1	tigr:19	rbsC-2
456	mcp:MCAP_0551	ug1:MLC_3960	mmy:MSC_0421	Recombinase A	cog:4.2	kegg:2.4.7	mbgd:15.1	tigr:7.1	recA
632	mcp:MCAP_0455	ug1:MLC_4920	mmy:MSC_0512	RecD/TraA family helicase	cog:4.2	kegg:2.4.7	mbgd:15.1	tigr:18.1	recD
93	mcp:MCAP_0027(2)	ug1:MLC_0210(2)	mmy:MSC_0022 mmy:MSC_0023	DNA recombinase recG	cog:4.2	kegg:98.1	mbgd:15.1	tigr:19	recG
150	mcp:MCAP_0009	ug1:MLC_0430	mmy:MSC_0047	DNA repair protein RecM	cog:4.2	kegg:2.4.7	mbgd:15.1	tigr:7.1	recM
340	mcp:MCAP_0506	ug1:MLC_4440	mmy:MSC_0463	DNA repair protein RecO	cog:4.2	kegg:2.4.7	mbgd:15.1	tigr:7.1	recO
202	mcp:MCAP_0573	ug1:MLC_3910	mmy:MSC_0416	Recombination protein U, putative	cog:4.2	kegg:2.4.9	mbgd:15.1	tigr:7.1	recU
657	mcp:MCAP_0496	ug1:MLC_4540	mmy:MSC_0475	RelA/SpoT family protein	cog:4.2	kegg:1.4.1	mbgd:15.1	tigr:15.9	relA
357	mcp:MCAP_0061	ug1:MLC_1020	mmy:MSC_0106	Riboflavin kinase / FAD synthetase family protein	cog:4.2	kegg:1.9.2	mbgd:15.1	tigr:4.9	ribC/ribF
238	mcp:MCAP_0327	ug1:MLC_3260	mmy:MSC_0337	Riboflavin kinase domain-containing protein	cog:4.2	kegg:1.9.2	mbgd:15.1	tigr:4.9	ribF
204	mcp:MCAP_0546	ug1:MLC_4010	mmy:MSC_0426	16S rRNA processing protein RimM, putative	cog:4.2	kegg:98.1	mbgd:15.1	tigr:8.4	rimM
155	mcp:MCAP_0600	ug1:MLC_3690	mmy:MSC_0387	Ribosomal large subunit pseudouridine synthase B	cog:4.2	kegg:98.1	mbgd:15.1	tigr:9.3	rluB
429	mcp:MCAP_0714	ug1:MLC_7140	mmy:MSC_0766	Ribosomal large subunit pseudouridine synthase A	cog:4.2	kegg:98.1	mbgd:15.1	tigr:9.3	rluC
418	mcp:MCAP_0395	ug1:MLC_5510	mmy:MSC_0583	Ribosomal large subunit pseudouridine synthase A	cog:4.2	kegg:98.1	mbgd:15.1	tigr:9.3	rluD
317	mcp:MCAP_0492	ug1:MLC_4590	mmy:MSC_0479	Ribonuclease III	cog:4.2	kegg:98.1	mbgd:15.1	tigr:8.4	rnc
270	mcp:MCAP_0319	ug1:MLC_3180	mmy:MSC_0328	Ribonuclease H-related protein	cog:4.2	kegg:2.4.1	mbgd:15.1	tigr:19	rnh
288	mcp:MCAP_0542	ug1:MLC_4050	mmy:MSC_0430	Ribonuclease H II	cog:4.2	kegg:2.4.1	mbgd:15.1	tigr:7.1	rnhB
145	mcp:MCAP_0869	ug1:MLC_9210	mmy:MSC_1067	Ribonuclease P (protein C5)	cog:4.2	kegg:98.1	mbgd:15.1	tigr:8.4	rnpA
654	mcp:MCAP_0097	ug1:MLC_7850	mmy:MSC_0856	3'-5' exoribonuclease	cog:4.2	kegg:2.3.7	mbgd:15.1	tigr:8.1	rnr
332	mcp:MCAP_0260	ug1:MLC_2360	mmy:MSC_0305	Ribulose-phosphate 3-epimerase	cog:4.2	kegg:1.2.5	mbgd:15.1	tigr:6.9	rpe
187	mcp:MCAP_0074	ug1:MLC_8070	mmy:MSC_0895	Ribose 5-phosphate isomerase B, putative	cog:4.2	kegg:1.2.5	mbgd:15.1	tigr:19	rpiB
316	mcp:MCAP_0066	ug1:MLC_8150	mmy:MSC_0995	50S ribosomal protein L1	cog:4.2	kegg:2.2.2	mbgd:15.1	tigr:9.2	rplA
399	mcp:MCAP_0693	ug1:MLC_6920	mmy:MSC_0742	50S ribosomal protein L2	cog:4.2	kegg:2.2.2	mbgd:15.1	tigr:9.2	rplB
313	mcp:MCAP_0696	ug1:MLC_6950	mmy:MSC_0745	50S ribosomal protein L3	cog:4.2	kegg:2.2.2	mbgd:15.1	tigr:19	rplC
290	mcp:MCAP_0695	ug1:MLC_6940	mmy:MSC_0744	50S ribosomal protein L4	cog:4.2	kegg:2.2.2	mbgd:15.1	tigr:19	rplD
252	mcp:MCAP_0684	ug1:MLC_6840	mmy:MSC_0732	50S ribosomal protein L5	cog:4.2	kegg:2.2.2	mbgd:15.1	tigr:6.2	rplE
239	mcp:MCAP_0681	ug1:MLC_6810	mmy:MSC_0730	50S ribosomal protein L6	cog:4.2	kegg:2.2.2	mbgd:15.1	tigr:19	rplF
197	mcp:MCAP_0106	ug1:MLC_8360	mmy:MSC_0955	50S ribosomal protein L9	cog:4.2	kegg:2.2.2	mbgd:15.1	tigr:9.2	rplI
212	mcp:MCAP_0067	ug1:MLC_8140	mmy:MSC_1006	50S ribosomal protein L10	cog:4.2	kegg:2.2.2	mbgd:15.1	tigr:19	rplJ
184	mcp:MCAP_0065	ug1:MLC_8160	mmy:MSC_0994	50S ribosomal protein L11	cog:4.2	kegg:2.2.2	mbgd:15.1	tigr:9.2	rplK
149	mcp:MCAP_0068	ug1:MLC_8130	mmy:MSC_1007	50S ribosomal protein L7/L12	cog:4.2	kegg:2.2.2	mbgd:15.1	tigr:9.2	rplL
207	mcp:MCAP_0663	ug1:MLC_6640	mmy:MSC_0713	50S ribosomal protein L13	cog:4.2	kegg:2.2.2	mbgd:15.1	tigr:9.2	rplM
154	mcp:MCAP_0686	ug1:MLC_6860	mmy:MSC_0735	50S ribosomal protein L14	cog:4.2	kegg:2.2.2	mbgd:15.1	tigr:9.2	rplN
180	mcp:MCAP_0678	ug1:MLC_6780	mmy:MSC_0727	50S ribosomal protein L15	cog:4.2	kegg:2.2.2	mbgd:15.1	tigr:9.2	rplO
208	mcp:MCAP_0689	ug1:MLC_6890	mmy:MSC_0738	50S ribosomal protein L16	cog:4.2	kegg:2.2.2	mbgd:15.1	tigr:9.2	rplP
162	mcp:MCAP_0669	ug1:MLC_6700	mmy:MSC_0720	50S ribosomal protein L17	cog:4.2	kegg:2.2.2	mbgd:15.1	tigr:9.2	rplQ
138	mcp:MCAP_0680	ug1:MLC_6800	mmy:MSC_0729	50S ribosomal protein L18	cog:4.2	kegg:2.2.2	mbgd:15.1	tigr:9.2	rplR
165	mcp:MCAP_0544	ug1:MLC_4030	mmy:MSC_0428	50S ribosomal protein L19	cog:4.2	kegg:2.2.2	mbgd:15.1	tigr:9.2	rplS
157	mcp:MCAP_0203	ug1:MLC_1950	mmy:MSC_0223	50S ribosomal protein L20	cog:4.2	kegg:2.2.2	mbgd:15.1	tigr:9.2	rplT
126	mcp:MCAP_0412	ug1:MLC_5400	mmy:MSC_0562	50S ribosomal protein L21	cog:4.2	kegg:2.2.2	mbgd:15.1	tigr:9.2	rplU
129	mcp:MCAP_0691	ug1:MLC_6910	mmy:MSC_0740	50S ribosomal protein L22	cog:4.2	kegg:2.2.2	mbgd:15.1	tigr:9.2	rplV
120	mcp:MCAP_0694	ug1:MLC_6930	mmy:MSC_0743	50S ribosomal protein L23	cog:4.2	kegg:2.2.2	mbgd:15.1	tigr:19	rplW
134	mcp:MCAP_0685	ug1:MLC_6850	mmy:MSC_0734	50S ribosomal protein L24	cog:4.2	kegg:2.2.2	mbgd:15.1	tigr:9.2	rplX
117	mcp:MCAP_0414	ug1:MLC_5380	mmy:MSC_0560	50S ribosomal protein L27	cog:4.2	kegg:2.2.2	mbgd:15.1	tigr:9.2	rpmA
85	mcp:MCAP_0488	ug1:MLC_4630	mmy:MSC_0483	50S ribosomal protein L28	cog:4.2	kegg:2.2.2	mbgd:15.1	tigr:9.2	rpmB
177	mcp:MCAP_0688	ug1:MLC_6880	mmy:MSC_0737	50S ribosomal protein L29	cog:4.2	kegg:2.2.2	mbgd:15.1	tigr:19	rpmC
119	mcp:MCAP_0140	ug1:MLC_1290	mmy:MSC_0146	50S ribosomal protein L31	cog:4.2	kegg:2.2.2	mbgd:15.1	tigr:9.2	rpmE
86	mcp:MCAP_0386	ug1:MLC_5600	mmy:MSC_0593	50S ribosomal protein L32	cog:4.2	kegg:2.2.2	mbgd:15.1	tigr:9.2	rpmF
72	mcp:MCAP_0870	ug1:MLC_9220	mmy:MSC_1068	50S ribosomal protein L34	cog:4.2	kegg:2.2.2	mbgd:15.1	tigr:9.2	rpmH
80	mcp:MCAP_0204	ug1:MLC_1960	mmy:MSC_0222	50S ribosomal protein L35	cog:4.2	kegg:2.2.2	mbgd:15.1	tigr:9.2	rpmI
428	mcp:MCAP_0670	ug1:MLC_6710	mmy:MSC_0721	DNA-directed RNA polymerase subunit alpha	cog:4.2	kegg:2.1.1	mbgd:15.1	tigr:8.2	rpoA
683	mcp:MCAP_0070	ug1:MLC_8110	mmy:MSC_1008	DNA-directed RNA polymerase subunit beta	cog:4.2	kegg:2.1.1	mbgd:15.1	tigr:8.2	rpoB
682	mcp:MCAP_0071	ug1:MLC_8100	mmy:MSC_1009	DNA-directed RNA polymerase beta' chain	cog:4.2	kegg:2.1.1	mbgd:15.1	tigr:8.2	rpoC
565	mcp:MCAP_0503	ug1:MLC_4470	mmy:MSC_0466	RNA polymerase sigma factor RpoD	cog:4.2	kegg:2.1.1	mbgd:15.1	tigr:8.3	rpoD
172	mcp:MCAP_0371	ug1:MLC_5710	mmy:MSC_0608	30S ribosomal protein S2	cog:4.2	kegg:2.2.2	mbgd:15.1	tigr:9.2	rpsB
343	mcp:MCAP_0690	ug1:MLC_6900	mmy:MSC_0739	30S ribosomal protein S3	cog:4.2	kegg:2.2.2	mbgd:15.1	tigr:9.2	rpsC
302	mcp:MCAP_0237	ug1:MLC_2600	mmy:MSC_0278	30S ribosomal protein S4	cog:4.2	kegg:2.2.2	mbgd:15.1	tigr:9.2	rpsD
275	mcp:MCAP_0679	ug1:MLC_6790	mmy:MSC_0728	30S ribosomal protein S5	cog:4.2	kegg:2.2.2	mbgd:15.1	tigr:9.2	rpsE
182	mcp:MCAP_0024	ug1:MLC_0240	mmy:MSC_0027	30S ribosomal protein S6	cog:4.2	kegg:2.2.2	mbgd:15.1	tigr:9.2	rpsF
216	mcp:MCAP_0152	ug1:MLC_1410	mmy:MSC_0158	30S ribosomal protein S7	cog:4.2	kegg:2.2.2	mbgd:15.1	tigr:9.2	rpsG
168	mcp:MCAP_0682	ug1:MLC_6820	mmy:MSC_0731	30S ribosomal protein S8	cog:4.2	kegg:2.2.2	mbgd:15.1	tigr:19	rpsH
181	mcp:MCAP_0662	ug1:MLC_6630	mmy:MSC_0712	30S ribosomal protein S9	cog:4.2	kegg:2.2.2	mbgd:15.1	tigr:19	rpsI
124	mcp:MCAP_0697	ug1:MLC_6960	mmy:MSC_0746	30S ribosomal protein S10	cog:4.2	kegg:2.2.2	mbgd:15.1	tigr:9.2	rpsJ
167	mcp:MCAP_0671	ug1:MLC_6720	mmy:MSC_0722	30S ribosomal protein S11	cog:4.2	kegg:2.2.2	mbgd:15.1	tigr:19	rpsK
188	mcp:MCAP_0151	ug1:MLC_1400	mmy:MSC_0157	30S ribosomal protein S12	cog:4.2	kegg:2.2.2	mbgd:15.1	tigr:9.2	rpsL
153	mcp:MCAP_0672	ug1:MLC_6730	mmy:MSC_0723	30S ribosomal protein S13	cog:4.2	kegg:2.2.2	mbgd:15.1	tigr:19	rpsM
107	mcp:MCAP_0330	ug1:MLC_3290	mmy:MSC_0347	30S ribosomal protein S15	cog:4.2	kegg:2.2.2	mbgd:15.1	tigr:9.2	rpsO
112	mcp:MCAP_0547	ug1:MLC_4000	mmy:MSC_0425	30S ribosomal protein S16	cog:4.2	kegg:2.2.2	mbgd:15.1	tigr:9.2	rpsP
105	mcp:MCAP_0687	ug1:MLC_6870	mmy:MSC_0736	30S ribosomal protein S17	cog:4.2	kegg:2.2.2	mbgd:15.1	tigr:19	rpsQ
102	mcp:MCAP_0026	ug1:MLC_0220	mmy:MSC_0025	30S ribosomal protein S18	cog:4.2	kegg:2.2.2	mbgd:15.1	tigr:9.2	rpsR
87	mcp:MCAP_0692	ug1:MLC_6915	mmy:MSC_0741	30S ribosomal protein S19	cog:4.2	kegg:2.2.2	mbgd:15.1	tigr:9.2	rpsS
97	mcp:MCAP_0818	ug1:MLC_0730	mmy:MSC_0086	30S ribosomal protein S20	cog:4.2	kegg:2.2.2	mbgd:15.1	tigr:9.2	rpsT
76	mcp:MCAP_0430	ug1:MLC_5210	mmy:MSC_0541	30S ribosomal protein S21	cog:4.2	kegg:2.2.2	mbgd:15.1	tigr:19	rpsU
436	mcp:MCAP_0261	ug1:MLC_2350	mmy:MSC_0306	Ribosome small subunit-dependent GTPase A	cog:4.2	kegg:98.1	mbgd:15.1	tigr:9.4	rsgA
248	mcp:MCAP_0429	ug1:MLC_5220	mmy:MSC_0542	Holliday junction DNA helicase ruvA, putative	cog:4.2	kegg:2.4.7	mbgd:15.1	tigr:7.1	ruvA
378	mcp:MCAP_0602	ug1:MLC_3670	mmy:MSC_0385	Chromosomal segregation and condensation protein A	cog:4.2	kegg:2.4.3	mbgd:15.1	tigr:19	scpA
272	mcp:MCAP_0601	ug1:MLC_3680	mmy:MSC_0386	Chromosomal segregation and condensation protein B	cog:4.2	kegg:2.4.3	mbgd:15.1	tigr:7.4	scpB
673	mcp:MCAP_0045	ug1:MLC_0870	mmy:MSC_0089	Preprotein translocase subunit SecA	cog:4.2	kegg:3.1.6	mbgd:15.1	tigr:10.1	secA
136	mcp:MCAP_0113	ug1:MLC_8290	mmy:MSC_0961	Preprotein translocase, SecE subunit, putative	cog:4.2	kegg:99.1	mbgd:15.1	tigr:19	secE
571	mcp:MCAP_0677	ug1:MLC_6770	mmy:MSC_0726	Preprotein translocase subunit SecY	cog:4.2	kegg:3.1.6	mbgd:15.1	tigr:10.1	secY
537	mcp:MCAP_0839	ug1:MLC_0570	mmy:MSC_0066	Seryl-tRNA synthetase	cog:4.2	kegg:2.2.4	mbgd:15.1	tigr:9.1	serS
215	mcp:MCAP_0096	ug1:MLC_7860	mmy:MSC_0857	SsrA-binding protein	cog:4.2	kegg:98.1	mbgd:15.1	tigr:16.4	smpB
336	mcp:MCAP_0111	ug1:MLC_8310	mmy:MSC_0960	RNA methyltransferase	cog:4.2	kegg:98.1	mbgd:15.1	tigr:9.3	spoU
353	mcp:MCAP_0462	ug1:MLC_4880	mmy:MSC_0508	RNA methyltransferase	cog:4.2	kegg:98.1	mbgd:15.1	tigr:9.3	spoU
268	mcp:MCAP_0364	ug1:MLC_5780	mmy:MSC_0615	RNA methyltransferase	cog:4.2	kegg:98.1	mbgd:15.1	tigr:9.3	spoU
354	mcp:MCAP_0029	ug1:MLC_0190	mmy:MSC_0020	Sorbitol-6-phosphate dehydrogenase	cog:4.2	kegg:1.1.5	mbgd:15.1	tigr:6.7	srlD
183	mcp:MCAP_0025	ug1:MLC_0230	mmy:MSC_0026	Single-strand DNA-binding protein	cog:4.2	kegg:2.4.7	mbgd:15.1	tigr:7.1	ssb
538	mcp:MCAP_0209	ug1:MLC_2010	mmy:MSC_0217	RRNA methyltransferase RsmB (sun protein), putative	cog:4.2	kegg:98.1	mbgd:15.1	tigr:9.3	sun
301	mcp:MCAP_0143	ug1:MLC_1320	mmy:MSC_0149	Thymidine kinase	cog:4.2	kegg:1.11.26	mbgd:15.1	tigr:19	tdk
516	mcp:MCAP_0239	ug1:MLC_2580	mmy:MSC_0280	Thiamine biosynthesis protein ThiI	cog:4.2	kegg:1.9.1	mbgd:15.1	tigr:9.3	thiI
643	mcp:MCAP_0222	ug1:MLC_2760	mmy:MSC_0262	Threonyl-tRNA synthetase	cog:4.2	kegg:2.2.4	mbgd:15.1	tigr:9.1	thrS
534	mcp:MCAP_0517	ug1:MLC_4330	mmy:MSC_0453	FKBP-type peptidyl-prolyl isomerase	cog:4.2	kegg:98.1	mbgd:15.1	tigr:10.3	tig
633	mcp:MCAP_0610	ug1:MLC_3500	mmy:MSC_0372	Transketolase	cog:4.2	kegg:1.2.5	mbgd:15.1	tigr:6.9	tkt
296	mcp:MCAP_0010	ug1:MLC_0420	mmy:MSC_0046	Thymidylate kinase	cog:4.2	kegg:1.4.2	mbgd:15.1	tigr:2.2	tmk
2	mcp:MCAP_0848	ug1:MLC_4270 ug1:MLC_3630 ug1:MLC_4990 ug1:MLC_7520 ug1:MLC_3440 ug1:MLC_3610 ug1:MLC_1720 ug1:MLC_7760 ug1:MLC_0760 ug1:MLC_1540 ug1:MLC_8650 ug1:MLC_7590	mmy:MSC_0238 mmy:MSC_0138 mmy:MSC_0016 mmy:MSC_0662 mmy:MSC_0232 mmy:MSC_0630 mmy:MSC_0141 mmy:MSC_0905 mmy:MSC_0674 mmy:MSC_0851 mmy:MSC_0898 mmy:MSC_0056 mmy:MSC_0173	Transposase protein A	cog:4.2	kegg:99.1	mbgd:15.1	tigr:19	tnpA
3	mcp:MCAP_0187 mcp:MCAP_0315	ug1:MLC_1530 ug1:MLC_8640 ug1:MLC_5000 ug1:MLC_0750 ug1:MLC_3640 ug1:MLC_7530 ug1:MLC_1710 ug1:MLC_3430 ug1:MLC_3620 ug1:MLC_4280 ug1:MLC_7770	mmy:MSC_0663 mmy:MSC_0055 mmy:MSC_0015 mmy:MSC_0844 mmy:MSC_0904 mmy:MSC_0629 mmy:MSC_0246 mmy:MSC_0211 mmy:MSC_0137 mmy:MSC_0899 mmy:MSC_0174 mmy:MSC_0239	Transposase protein B	cog:4.2	kegg:99.1	mbgd:15.1	tigr:19	tnpB
639	mcp:MCAP_0792	ug1:MLC_8620	mmy:MSC_0931	DNA topoisomerase I	cog:4.2	kegg:2.4.9	mbgd:15.1	tigr:7.1	topA
325	mcp:MCAP_0750	ug1:MLC_7440	mmy:MSC_0823	Triosephosphate isomerase	cog:4.2	kegg:1.2.5	mbgd:15.1	tigr:6.8	tpiA
286	mcp:MCAP_0761	ug1:MLC_1480	mmy:MSC_0166	TRNA (guanine-N(7)-)-methyltransferase	cog:4.2	kegg:98.1	mbgd:15.1	tigr:9.3	trmB
349	mcp:MCAP_0545	ug1:MLC_4020	mmy:MSC_0427	TRNA (guanine-N1)-methyltransferase	cog:4.2	kegg:98.1	mbgd:15.1	tigr:9.3	trmD
542	mcp:MCAP_0819	ug1:MLC_0720	mmy:MSC_0085	TRNA modification GTPase TrmE	cog:4.2	kegg:98.1	mbgd:15.1	tigr:9.3	trmE
513	mcp:MCAP_0523	ug1:MLC_4240	mmy:MSC_0447	TRNA (5-methylaminomethyl-2-thiouridylate)-methyltransferase	cog:4.2	kegg:98.1	mbgd:15.1	tigr:9.3	trmU
473	mcp:MCAP_0342	ug1:MLC_3400	mmy:MSC_0358	Tryptophanyl-tRNA synthetase	cog:4.2	kegg:2.2.4	mbgd:15.1	tigr:9.1	trpS
21	mcp:MCAP_0565 mcp:MCAP_0179 mcp:MCAP_0301	ug1:MLC_2210 ug1:MLC_2960	mmy:MSC_0191	Membrane bound ATPase, putative	cog:4.2	kegg:99.1	mbgd:15.1	tigr:19	trsE
360	mcp:MCAP_0665	ug1:MLC_6660	mmy:MSC_0715	TRNA pseudouridine synthase A	cog:4.2	kegg:98.1	mbgd:15.1	tigr:9.3	truA
393	mcp:MCAP_0326	ug1:MLC_3250	mmy:MSC_0336	TRNA pseudouridine synthase B, putative	cog:4.2	kegg:98.1	mbgd:15.1	tigr:9.3	truB
139	mcp:MCAP_0835	ug1:MLC_0610	mmy:MSC_0072	Thioredoxin	cog:4.2	kegg:2.3.1	mbgd:15.1	tigr:6.5	trxA
433	mcp:MCAP_0779	ug1:MLC_8490	mmy:MSC_0938	Thioredoxin reductase (NADPH)	cog:4.2	kegg:1.4.2	mbgd:15.1	tigr:6.5	trxB
394	mcp:MCAP_0372	ug1:MLC_5700	mmy:MSC_0607	Elongation factor Ts	cog:4.2	kegg:2.2.3	mbgd:15.1	tigr:9.4	tsf
523	mcp:MCAP_0154	ug1:MLC_1430	mmy:MSC_0160	Elongation factor Tu	cog:4.2	kegg:2.2.3	mbgd:15.1	tigr:9.4	tuf
624	mcp:MCAP_0210	ug1:MLC_2040	mmy:MSC_0214	GTP-binding protein TypA/BipA	cog:4.2	kegg:98.1	mbgd:15.1	tigr:9.4	typA
524	mcp:MCAP_0639	ug1:MLC_6440	mmy:MSC_0686	Tyrosyl-tRNA synthetase	cog:4.2	kegg:2.2.4	mbgd:15.1	tigr:9.1	tyrS
274	mcp:MCAP_0422	ug1:MLC_5300	mmy:MSC_0552	Uridine kinase	cog:4.2	kegg:1.11.26	mbgd:15.1	tigr:2.5	udk
558	mcp:MCAP_0814	ug1:MLC_8850	mmy:MSC_0903	Hexose phosphate transport protein	cog:4.2	kegg:99.1	mbgd:15.1	tigr:19	uhpT
611	mcp:MCAP_0590	ug1:MLC_3760	mmy:MSC_0395	Ascorbate-specific PTS system enzyme IIC/IIB	cog:4.2	kegg:3.1.1	mbgd:15.1	tigr:19	ulaA
276	mcp:MCAP_0474	ug1:MLC_4760	mmy:MSC_0496	Uracil-DNA glycosylase	cog:4.2	kegg:98.1	mbgd:15.1	tigr:7.1	ung
297	mcp:MCAP_0076	ug1:MLC_8050	mmy:MSC_0893	Uracil phosphoribosyltransferase	cog:4.2	kegg:1.4.2	mbgd:15.1	tigr:2.5	upp
679	mcp:MCAP_0774	ug1:MLC_8440	mmy:MSC_0943	Excinuclease ABC, A subunit	cog:4.2	kegg:2.4.9	mbgd:15.1	tigr:7.1	uvrA
642	mcp:MCAP_0773	ug1:MLC_8430	mmy:MSC_0944	Excinuclease ABC subunit B	cog:4.2	kegg:2.4.9	mbgd:15.1	tigr:7.1	uvrB
621	mcp:MCAP_0252	ug1:MLC_2440	mmy:MSC_0297	Excinuclease ABC, C subunit	cog:4.2	kegg:2.4.9	mbgd:15.1	tigr:7.1	uvrC
669	mcp:MCAP_0258	ug1:MLC_2380	mmy:MSC_0303	Valyl-tRNA synthetase	cog:4.2	kegg:2.2.4	mbgd:15.1	tigr:9.1	valS
501	mcp:MCAP_0057	ug1:MLC_0980	mmy:MSC_0101	Exodeoxyribonuclease VII, large subunit	cog:4.2	kegg:2.4.6	mbgd:15.1	tigr:7.3	xseA
91	mcp:MCAP_0056	ug1:MLC_0970	mmy:MSC_0100	Exodeoxyribonuclease VII small subunit	cog:4.2	kegg:2.4.6	mbgd:15.1	tigr:7.3	xseB
661	mcp:MCAP_0156	ug1:MLC_1450	mmy:MSC_0162	Alpha-xylosidase or alpha-glucosidase	cog:4.2	kegg:98.1	mbgd:15.1	tigr:19	xylS
6	mcp:MCAP_0736 mcp:MCAP_0738 mcp:MCAP_0737	ug1:MLC_7400 ug1:MLC_7410	mmy:MSC_0816 mmy:MSC_0818 mmy:MSC_0812 mmy:MSC_0815 mmy:MSC_0810 mmy:MSC_0813	Putative variable surface protein	cog:4.2	kegg:99.1	mbgd:15.1	tigr:19
11	mcp:MCAP_0292 mcp:MCAP_0293 mcp:MCAP_0170 mcp:MCAP_0289 mcp:MCAP_0302 mcp:MCAP_0287	ug1:MLC_6220 ug1:MLC_6250	mmy:MSC_0203	Putative lipoprotein	cog:4.2	kegg:99.1	mbgd:15.1	tigr:19
16	mcp:MCAP_0288 mcp:MCAP_0308 mcp:MCAP_0291 mcp:MCAP_0763	ug1:MLC_3570 ug1:MLC_6230	mmy:MSC_0208	Hypothetical protein	cog:4.2	kegg:99.1	mbgd:15.1	tigr:19
23	mcp:MCAP_0135	ug1:MLC_1230	mmy:MSC_0135 mmy:MSC_0901 mmy:MSC_0136 mmy:MSC_0900	Hypothetical protein	cog:4.2	kegg:99.1	mbgd:15.1	tigr:19
219	mcp:MCAP_0704(2)	ug1:MLC_7020	mmy:MSC_0755	Putative lipoprotein	cog:4.2	kegg:99.1	mbgd:15.1	tigr:19
30	mcp:MCAP_0770 mcp:MCAP_0268 mcp:MCAP_0269	ug1:MLC_3930	mmy:MSC_0418	Putative lipoprotein	cog:4.2	kegg:99.1	mbgd:15.1	tigr:19
41	mcp:MCAP_0242(3)	ug1:MLC_2550(3) ug1:MLC_2540(3)	mmy:MSC_0286	Putative lipoprotein	cog:4.2	kegg:99.1	mbgd:15.1	tigr:10.2
28	mcp:MCAP_0242(2) mcp:MCAP_0312	ug1:MLC_2550(2) ug1:MLC_2540(2)	mmy:MSC_0209	Putative lipoprotein	cog:4.2	kegg:99.1	mbgd:15.1	tigr:10.2
71	mcp:MCAP_0605	ug1:MLC_3550	mmy:MSC_0367	Putative lipoprotein	cog:4.2	kegg:99.1	mbgd:15.1	tigr:19
32	mcp:MCAP_0861(2)	ug1:MLC_8980(2) ug1:MLC_9000(2)	mmy:MSC_1026 mmy:MSC_1051	Hypothetical protein	cog:4.2	kegg:99.1	mbgd:15.1	tigr:19
675	mcp:MCAP_0495	ug1:MLC_4560	mmy:MSC_0476	Structural maintenance of chromosomes superfamily protein	cog:4.2	kegg:2.4.3	mbgd:15.1	tigr:7.4
17	mcp:MCAP_0864 mcp:MCAP_0861(1)	ug1:MLC_9020(1) ug1:MLC_8980(1) ug1:MLC_9000(1)	mmy:MSC_1027 mmy:MSC_1052	Hypothetical protein	cog:4.2	kegg:99.1	mbgd:15.1	tigr:7.4
19	mcp:MCAP_0862(1) mcp:MCAP_0860(1)	ug1:MLC_9010(1) ug1:MLC_8990(1) ug1:MLC_8970(1)	mmy:MSC_1025 mmy:MSC_1050	Hypothetical protein	cog:4.2	kegg:99.1	mbgd:15.1	tigr:7.4
89	mcp:MCAP_0241	ug1:MLC_2560	mmy:MSC_0284 mmy:MSC_0282	Hypothetical protein	cog:4.2	kegg:99.1	mbgd:15.1	tigr:19
409	mcp:MCAP_0005	ug1:MLC_0050	mmy:MSC_0005	Putative purine NTPase	cog:4.2	kegg:99.1	mbgd:15.1	tigr:19
377	mcp:MCAP_0867	ug1:MLC_9190	mmy:MSC_1065	Cof-like hydrolase	cog:4.2	kegg:99.1	mbgd:15.1	tigr:18.1
382	mcp:MCAP_0751	ug1:MLC_7450	mmy:MSC_0824	HAD family hydrolase	cog:4.2	kegg:99.1	mbgd:15.1	tigr:18.1
392	mcp:MCAP_0823	ug1:MLC_0680	mmy:MSC_0081	HAD superfamily hydrolase	cog:4.2	kegg:99.1	mbgd:15.1	tigr:18.1
407	mcp:MCAP_0365	ug1:MLC_5770	mmy:MSC_0614	HAD superfamily hydrolase	cog:4.2	kegg:98.1	mbgd:15.1	tigr:18.1
414	mcp:MCAP_0834	ug1:MLC_0620	mmy:MSC_0073	HAD superfamily hydrolase	cog:4.2	kegg:98.1	mbgd:15.1	tigr:18.1
146	mcp:MCAP_0794	ug1:MLC_8660	mmy:MSC_0320	Hypothetical protein	cog:4.2	kegg:99.1	mbgd:15.1	tigr:19
298	mcp:MCAP_0799	ug1:MLC_8710	mmy:MSC_0924	Putative lipoprotein	cog:4.2	kegg:99.1	mbgd:15.1	tigr:19
303	mcp:MCAP_0801	ug1:MLC_8730	mmy:MSC_0922	Putative lipoprotein	cog:4.2	kegg:99.1	mbgd:15.1	tigr:19
314	mcp:MCAP_0800	ug1:MLC_8720	mmy:MSC_0923	Hypothetical protein	cog:4.2	kegg:99.1	mbgd:15.1	tigr:10.4
401	mcp:MCAP_0434	ug1:MLC_5180	mmy:MSC_0539	Hypothetical protein	cog:4.2	kegg:99.1	mbgd:15.1	tigr:19
526	mcp:MCAP_0515	ug1:MLC_4350	mmy:MSC_0455	Recombination factor protein RarA	cog:4.2	kegg:98.1	mbgd:15.1	tigr:7.1
57	mcp:MCAP_0328	ug1:MLC_1030 ug1:MLC_3270	mmy:MSC_0107	Hypothetical protein	cog:4.2	kegg:99.1	mbgd:15.1	tigr:10.2
173	mcp:MCAP_0121	ug1:MLC_1080	mmy:MSC_0111	Hypothetical protein	cog:4.2	kegg:99.1	mbgd:15.1	tigr:19
350	mcp:MCAP_0329	ug1:MLC_3280	mmy:MSC_0345	Putative lipoprotein	cog:4.2	kegg:99.1	mbgd:15.1	tigr:10.2
603	mcp:MCAP_0240	ug1:MLC_2570	mmy:MSC_0281	Hypothetical protein	cog:4.2	kegg:99.1	mbgd:15.1	tigr:10.2
458	mcp:MCAP_0543	ug1:MLC_4040	mmy:MSC_0429	GTP-binding protein	cog:4.2	kegg:98.1	mbgd:15.1	tigr:19
498	mcp:MCAP_0424	ug1:MLC_5270	mmy:MSC_0548	GTPase of unknown function	cog:4.2	kegg:99.1	mbgd:15.1	tigr:9.3
684	mcp:MCAP_0664	ug1:MLC_6650	mmy:MSC_0714	Permease	cog:4.2	kegg:3.1.1	mbgd:15.1	tigr:6.8
685	mcp:MCAP_0381	ug1:MLC_5650	mmy:MSC_0598	Hypothetical protein	cog:4.2	kegg:99.1	mbgd:15.1	tigr:19
688	mcp:MCAP_0511	ug1:MLC_4390	mmy:MSC_0457	Hypothetical protein	cog:4.2	kegg:99.1	mbgd:15.1	tigr:16.2
689	mcp:MCAP_0018	ug1:MLC_0310	mmy:MSC_0033	Permease	cog:4.2	kegg:99.1	mbgd:15.1	tigr:10.1
26	mcp:MCAP_0286	ug1:MLC_1250 ug1:MLC_5990 ug1:MLC_9110	mmy:MSC_1062	AAA ATPase family protein	cog:4.2	kegg:99.1	mbgd:15.1	tigr:19
8	mcp:MCAP_0513(2) mcp:MCAP_0607(2) mcp:MCAP_0514(2) mcp:MCAP_0843(2) mcp:MCAP_0758(2)	ug1:MLC_4360(2) ug1:MLC_3530(2) ug1:MLC_4370(2) ug1:MLC_1500(2)	mmy:MSC_0998 mmy:MSC_0170 mmy:MSC_0997	Putative lipoprotein	cog:4.2	kegg:99.1	mbgd:15.1	tigr:19
628	mcp:MCAP_0349	ug1:MLC_5930	mmy:MSC_0628	Hypothetical protein	cog:4.2	kegg:99.1	mbgd:15.1	tigr:19
641	mcp:MCAP_0351	ug1:MLC_5910	mmy:MSC_0626	Hypothetical protein	cog:4.2	kegg:99.1	mbgd:15.1	tigr:19
649	mcp:MCAP_0347	ug1:MLC_5950	mmy:MSC_0633	Hypothetical protein	cog:4.2	kegg:99.1	mbgd:15.1	tigr:19
308	mcp:MCAP_0013	ug1:MLC_0390	mmy:MSC_0043	Hypothetical protein	cog:4.2	kegg:99.1	mbgd:15.1	tigr:19
359	mcp:MCAP_0791	ug1:MLC_8610	mmy:MSC_0932	Hypothetical protein	cog:4.2	kegg:99.1	mbgd:15.1	tigr:19
363	mcp:MCAP_0031	ug1:MLC_0170	mmy:MSC_0018	RpiR family phosphosugar-binding transcriptional regulator , putative	cog:4.2	kegg:99.1	mbgd:15.1	tigr:19
96	mcp:MCAP_0802	ug1:MLC_8740	mmy:MSC_0920 mmy:MSC_0919	Hypothetical protein	cog:4.2	kegg:99.1	mbgd:15.1	tigr:19
223	mcp:MCAP_0705	ug1:MLC_7050	mmy:MSC_0757	Hypothetical protein	cog:4.2	kegg:99.1	mbgd:15.1	tigr:11.3
619	mcp:MCAP_0846	ug1:MLC_0490	mmy:MSC_0052	Putative lipoprotein	cog:4.2	kegg:99.1	mbgd:15.1	tigr:5.1
327	mcp:MCAP_0776	ug1:MLC_8460	mmy:MSC_0941	Hypothetical protein	cog:4.2	kegg:99.1	mbgd:15.1	tigr:19
342	mcp:MCAP_0612	ug1:MLC_3480	mmy:MSC_0374	Hypothetical protein	cog:4.2	kegg:99.1	mbgd:15.1	tigr:19
443	mcp:MCAP_0109	ug1:MLC_8330	mmy:MSC_0958	Hypothetical protein	cog:4.2	kegg:99.1	mbgd:15.1	tigr:19
307	mcp:MCAP_0250	ug1:MLC_2460	mmy:MSC_0295	Short chain dehydrogenase/reductase family oxidoreductase	cog:4.2	kegg:99.1	mbgd:15.1	tigr:3.1
323	mcp:MCAP_0256	ug1:MLC_2400	mmy:MSC_0301	Short chain dehydrogenase/reductase family oxidoreductase	cog:4.2	kegg:99.1	mbgd:15.1	tigr:6.7
321	mcp:MCAP_0739	ug1:MLC_7420	mmy:MSC_0820	Hypothetical protein	cog:4.2	kegg:99.1	mbgd:15.1	tigr:19
478	mcp:MCAP_0392	ug1:MLC_5540	mmy:MSC_0586	Hypothetical protein	cog:4.2	kegg:99.1	mbgd:15.1	tigr:19
495	mcp:MCAP_0822	ug1:MLC_0690	mmy:MSC_0082	Alpha/beta family hydrolase	cog:4.2	kegg:99.1	mbgd:15.1	tigr:19
618	mcp:MCAP_0803	ug1:MLC_8750	mmy:MSC_0916	C4-dicarboxylate anaerobic carrier	cog:4.2	kegg:99.1	mbgd:15.1	tigr:19
50	mcp:MCAP_0304(1)	ug1:MLC_6180(1)	mmy:MSC_0667 mmy:MSC_0187	E3 binding domain-containing protein	cog:4.2	kegg:99.1	mbgd:15.1	tigr:6.10
169	mcp:MCAP_0027(1)	ug1:MLC_0210(1)	mmy:MSC_0024	Hypothetical protein	cog:4.2	kegg:99.1	mbgd:15.1	tigr:19
385	mcp:MCAP_0418	ug1:MLC_5340	mmy:MSC_0556	ROK family protein	cog:4.2	kegg:99.1	mbgd:15.1	tigr:18.2
484	mcp:MCAP_0196	ug1:MLC_1880	mmy:MSC_0233	Hypothetical protein	cog:4.2	kegg:98.1	mbgd:15.1	tigr:19
54	mcp:MCAP_0638	ug1:MLC_5290 ug1:MLC_3460(1)	mmy:MSC_0550	Hypothetical protein	cog:4.2	kegg:99.1	mbgd:15.1	tigr:19
586	mcp:MCAP_0608	ug1:MLC_3520	mmy:MSC_0370	Hypothetical protein	cog:4.2	kegg:99.1	mbgd:15.1	tigr:19
27	mcp:MCAP_0175 mcp:MCAP_0295	ug1:MLC_2120 ug1:MLC_3050	mmy:MSC_0202	Hypothetical protein	cog:4.2	kegg:99.1	mbgd:15.1	tigr:19
15	mcp:MCAP_0524 mcp:MCAP_0525 mcp:MCAP_0526	ug1:MLC_4220 ug1:MLC_4200 ug1:MLC_4210	mmy:MSC_0446	Putative lipoprotein	cog:4.2	kegg:99.1	mbgd:15.1	tigr:19
305	mcp:MCAP_0599	ug1:MLC_3700	mmy:MSC_0388	Nucleoside kinase	cog:4.2	kegg:98.1	mbgd:15.1	tigr:2.2
311	mcp:MCAP_0527	ug1:MLC_4190	mmy:MSC_0444	Deoxynucleoside kinase	cog:4.2	kegg:99.1	mbgd:15.1	tigr:19
663	mcp:MCAP_0019	ug1:MLC_0290	mmy:MSC_0032	Hypothetical protein	cog:4.2	kegg:99.1	mbgd:15.1	tigr:2.3
670	mcp:MCAP_0271	ug1:MLC_3090	mmy:MSC_0316	Hypothetical protein	cog:4.2	kegg:99.1	mbgd:15.1	tigr:19
319	mcp:MCAP_0248	ug1:MLC_2480	mmy:MSC_0293	Hypothetical protein	cog:4.2	kegg:99.1	mbgd:15.1	tigr:19
452	mcp:MCAP_0850	ug1:MLC_7570	mmy:MSC_0834	Hypothetical protein	cog:4.2	kegg:99.1	mbgd:15.1	tigr:19
583	mcp:MCAP_0238	ug1:MLC_2590	mmy:MSC_0279	Hypothetical protein	cog:4.2	kegg:99.1	mbgd:15.1	tigr:19
259	mcp:MCAP_0586	ug1:MLC_3790	mmy:MSC_0399 mmy:MSC_0400	ABC transporter permease	cog:4.2	kegg:99.1	mbgd:15.1	tigr:19
485	mcp:MCAP_0014	ug1:MLC_0380	mmy:MSC_0042	Hypothetical protein	cog:4.2	kegg:98.1	mbgd:15.1	tigr:9.3
81	mcp:MCAP_0762	ug1:MLC_0470	mmy:MSC_0051	Hypothetical protein	cog:4.2	kegg:99.1	mbgd:15.1	tigr:19
687	mcp:MCAP_0115	ug1:MLC_8270	mmy:MSC_0963	Hypothetical protein	cog:4.2	kegg:99.1	mbgd:15.1	tigr:11.6
591	mcp:MCAP_0490	ug1:MLC_4610	mmy:MSC_0481	Dihydroxyacetone kinase 2 domain-containing protein	cog:4.2	kegg:98.1	mbgd:15.1	tigr:19
592	mcp:MCAP_0536	ug1:MLC_4110	mmy:MSC_0436	Hypothetical protein	cog:4.2	kegg:99.1	mbgd:15.1	tigr:19
65	mcp:MCAP_0796	ug1:MLC_8680	mmy:MSC_0929 mmy:MSC_0928	Putative lipoprotein	cog:4.2	kegg:99.1	mbgd:15.1	tigr:19
289	mcp:MCAP_0522	ug1:MLC_4250	mmy:MSC_0448	Hypothetical protein	cog:4.2	kegg:99.1	mbgd:15.1	tigr:19
391	mcp:MCAP_0214	ug1:MLC_2840	mmy:MSC_0254	PAP2 superfamily domain-containing protein	cog:4.2	kegg:99.1	mbgd:15.1	tigr:19
577	mcp:MCAP_0353	ug1:MLC_5890	mmy:MSC_0624	Hypothetical protein	cog:4.2	kegg:99.1	mbgd:15.1	tigr:19
98	mcp:MCAP_0389	ug1:MLC_5570	mmy:MSC_0590 mmy:MSC_0589	Hypothetical protein	cog:4.2	kegg:99.1	mbgd:15.1	tigr:19
412	mcp:MCAP_0355	ug1:MLC_5870	mmy:MSC_0622	Hypothetical protein	cog:4.2	kegg:99.1	mbgd:15.1	tigr:19
328	mcp:MCAP_0012	ug1:MLC_0400	mmy:MSC_0044	N-6 adenine-specific DNA methylases, putative	cog:4.2	kegg:98.1	mbgd:15.1	tigr:10.2
338	mcp:MCAP_0502	ug1:MLC_4480	mmy:MSC_0467	Hypothetical protein	cog:4.2	kegg:98.1	mbgd:15.1	tigr:10.2
529	mcp:MCAP_0583(2)	ug1:MLC_3810	mmy:MSC_0402	Putative lipoprotein	cog:4.2	kegg:99.1	mbgd:15.1	tigr:19
463	mcp:MCAP_0772	ug1:MLC_8420	mmy:MSC_0945	Hypothetical protein	cog:4.2	kegg:2.4.7	mbgd:15.1	tigr:19
88	mcp:MCAP_0726	ug1:MLC_7280	mmy:MSC_0779	Hypothetical protein	cog:4.2	kegg:99.1	mbgd:15.1	tigr:19
90	mcp:MCAP_0725(1)	ug1:MLC_7270	mmy:MSC_0778	Hypothetical protein	cog:4.2	kegg:99.1	mbgd:15.1	tigr:6.2
416	mcp:MCAP_0724	ug1:MLC_7240	mmy:MSC_0777	Hypothetical protein	cog:4.2	kegg:99.1	mbgd:15.1	tigr:19
415	mcp:MCAP_0137	ug1:MLC_1270	mmy:MSC_0143	Hypothetical protein	cog:4.2	kegg:99.1	mbgd:15.1	tigr:19
128	mcp:MCAP_0539	ug1:MLC_4080	mmy:MSC_0433	Single-strand binding protein family	cog:4.2	kegg:99.1	mbgd:15.1	tigr:19
300	mcp:MCAP_0044	ug1:MLC_0860	mmy:MSC_0088	Hypothetical protein	cog:4.2	kegg:99.1	mbgd:15.1	tigr:19
373	mcp:MCAP_0043	ug1:MLC_0850	mmy:MSC_0087	Hypothetical protein	cog:4.2	kegg:99.1	mbgd:15.1	tigr:19
337	mcp:MCAP_0617	ug1:MLC_6010	mmy:MSC_0645	DeoR family sucrose PTS repressor	cog:4.2	kegg:2.1.3	mbgd:15.1	tigr:19
375	mcp:MCAP_0643	ug1:MLC_6480	mmy:MSC_0690	DegV family protein	cog:4.2	kegg:99.1	mbgd:15.1	tigr:18.2
376	mcp:MCAP_0642	ug1:MLC_6470	mmy:MSC_0689	Hypothetical protein	cog:4.2	kegg:99.1	mbgd:15.1	tigr:18.2
159	mcp:MCAP_0015	ug1:MLC_0370	mmy:MSC_0041 mmy:MSC_0040	Hypothetical protein	cog:4.2	kegg:99.1	mbgd:15.1	tigr:19
333	mcp:MCAP_0865	ug1:MLC_8960	mmy:MSC_1063	Prolipoprotein	cog:4.2	kegg:99.1	mbgd:15.1	tigr:19
387	mcp:MCAP_0138	ug1:MLC_4930	mmy:MSC_0515	Hypothetical protein	cog:4.2	kegg:99.1	mbgd:15.1	tigr:19
368	mcp:MCAP_0320	ug1:MLC_3190	mmy:MSC_0329	Hypothetical protein	cog:4.2	kegg:99.1	mbgd:15.1	tigr:19
616	mcp:MCAP_0255	ug1:MLC_2410	mmy:MSC_0300	Hypothetical protein	cog:4.2	kegg:99.1	mbgd:15.1	tigr:19
623	mcp:MCAP_0623	ug1:MLC_6320	mmy:MSC_0670	Metallo-beta-lactamase superfamily protein	cog:4.2	kegg:2.3.7	mbgd:15.1	tigr:19
427	mcp:MCAP_0409	ug1:MLC_5440	mmy:MSC_0575	Putative lipoprotein	cog:4.2	kegg:99.1	mbgd:15.1	tigr:19
241	mcp:MCAP_0463	ug1:MLC_4870	mmy:MSC_0507	Hypothetical protein	cog:4.2	kegg:99.1	mbgd:15.1	tigr:19
569	mcp:MCAP_0498	ug1:MLC_4520	mmy:MSC_0472 mmy:MSC_0473	Hypothetical protein	cog:4.2	kegg:99.1	mbgd:15.1	tigr:10.1
24	mcp:MCAP_0401 mcp:MCAP_0399 mcp:MCAP_0398	ug1:MLC_5480	mmy:MSC_0580	Hypothetical protein	cog:4.2	kegg:99.1	mbgd:15.1	tigr:19
587	mcp:MCAP_0658	ug1:MLC_6600	mmy:MSC_0708	Hypothetical protein	cog:4.2	kegg:99.1	mbgd:15.1	tigr:19
450	mcp:MCAP_0086	ug1:MLC_7950	mmy:MSC_0882	Hypothetical protein	cog:4.2	kegg:99.1	mbgd:15.1	tigr:19
366	mcp:MCAP_0768	ug1:MLC_8400	mmy:MSC_0947	Deoxyribonuclease, TatD related	cog:4.2	kegg:98.1	mbgd:15.1	tigr:18.1
585	mcp:MCAP_0811	ug1:MLC_8820	mmy:MSC_0908	Amino acid permease	cog:4.2	kegg:99.1	mbgd:15.1	tigr:11.1
142	mcp:MCAP_0754	ug1:MLC_7480	mmy:MSC_0827	Hypothetical protein	cog:4.2	kegg:99.1	mbgd:15.1	tigr:19
36	mcp:MCAP_0816(1)	ug1:MLC_8860(1)	mmy:MSC_1014 mmy:MSC_1039	Hypothetical protein	cog:4.2	kegg:99.1	mbgd:15.1	tigr:19
37	mcp:MCAP_0816(3)	ug1:MLC_8860(3)	mmy:MSC_1012 mmy:MSC_1037	Hypothetical protein	cog:4.2	kegg:99.1	mbgd:15.1	tigr:19
164	mcp:MCAP_0493	ug1:MLC_4580	mmy:MSC_0194	Putative prophage protein (ps3)	cog:4.2	kegg:99.1	mbgd:15.1	tigr:19
39	mcp:MCAP_0816(2)	ug1:MLC_8860(2)	mmy:MSC_1013 mmy:MSC_1038	Hypothetical protein	cog:4.2	kegg:99.1	mbgd:15.1	tigr:19
203	mcp:MCAP_0855	ug1:MLC_1470	mmy:MSC_0165	Hypothetical protein	cog:4.2	kegg:99.1	mbgd:15.1	tigr:19
40	mcp:MCAP_0304(2)	ug1:MLC_6180(2)	mmy:MSC_0188 mmy:MSC_0665	E3 binding domain-containing protein	cog:4.2	kegg:99.1	mbgd:15.1	tigr:6.10
42	mcp:MCAP_0734	ug1:MLC_7360	mmy:MSC_0795 mmy:MSC_0807	Translation initiation inhibitor	cog:4.2	kegg:99.1	mbgd:15.1	tigr:8.1
44	mcp:MCAP_0626(2) mcp:MCAP_0300(2)	ug1:MLC_4980(3)	mmy:MSC_0523	Hypothetical protein	cog:4.2	kegg:99.1	mbgd:15.1	tigr:19
45	mcp:MCAP_0305(1)	ug1:MLC_6190(1)	mmy:MSC_0668 mmy:MSC_0186(2)	DNA methylase	cog:4.2	kegg:99.1	mbgd:15.1	tigr:19
55	mcp:MCAP_0093	ug1:MLC_7900	mmy:MSC_0861 mmy:MSC_0874	Beta-lactamase, putative	cog:4.2	kegg:99.1	mbgd:15.1	tigr:19
61	mcp:MCAP_0857	ug1:MLC_8900	mmy:MSC_1018 mmy:MSC_1043	Proton/glutamate symporter family protein	cog:4.2	kegg:99.1	mbgd:15.1	tigr:19
64	mcp:MCAP_0426	ug1:MLC_5250	mmy:MSC_0545 mmy:MSC_0546	Hypothetical protein	cog:4.2	kegg:99.1	mbgd:15.1	tigr:19
66	mcp:MCAP_0621	ug1:MLC_6070	mmy:MSC_0651	Hypothetical protein	cog:4.2	kegg:99.1	mbgd:15.1	tigr:19
68	mcp:MCAP_0059	ug1:MLC_1000	mmy:MSC_0104 mmy:MSC_0103	Putative lipoprotein	cog:4.2	kegg:99.1	mbgd:15.1	tigr:19
69	mcp:MCAP_0530	ug1:MLC_4160	mmy:MSC_0441	Hypothetical protein	cog:4.2	kegg:99.1	mbgd:15.1	tigr:19
70	mcp:MCAP_0611	ug1:MLC_3490	mmy:MSC_0373	Hypothetical protein	cog:4.2	kegg:99.1	mbgd:15.1	tigr:19
73	mcp:MCAP_0649	ug1:MLC_6510	mmy:MSC_0694 mmy:MSC_0695	Hypothetical protein	cog:4.2	kegg:99.1	mbgd:15.1	tigr:19
75	mcp:MCAP_0265	ug1:MLC_2320	mmy:MSC_0309 mmy:MSC_0310	Hypothetical protein	cog:4.2	kegg:99.1	mbgd:15.1	tigr:19
82	mcp:MCAP_0494	ug1:MLC_4570	mmy:MSC_0477	Hypothetical protein	cog:4.2	kegg:99.1	mbgd:15.1	tigr:19
92	mcp:MCAP_0820	ug1:MLC_0710	mmy:MSC_0084	Hypothetical protein	cog:4.2	kegg:99.1	mbgd:15.1	tigr:19
99	mcp:MCAP_0243	ug1:MLC_2530	mmy:MSC_0288 mmy:MSC_0287	Regulatory protein PfoR	cog:4.2	kegg:99.1	mbgd:15.1	tigr:16.4
100	mcp:MCAP_0609	ug1:MLC_3510	mmy:MSC_0371	Hypothetical protein	cog:4.2	kegg:98.1	mbgd:15.1	tigr:19
103	mcp:MCAP_0303	ug1:MLC_6170	mmy:MSC_0189	Hypothetical protein	cog:4.2	kegg:99.1	mbgd:15.1	tigr:19
106	mcp:MCAP_0335	ug1:MLC_3330	mmy:MSC_0351	Hypothetical protein	cog:4.2	kegg:98.1	mbgd:15.1	tigr:19
109	mcp:MCAP_0518	ug1:MLC_4320	mmy:MSC_0452	Hypothetical protein	cog:4.2	kegg:99.1	mbgd:15.1	tigr:19
110	mcp:MCAP_0656	ug1:MLC_6580	mmy:MSC_0706 mmy:MSC_0705	ABC transporter permease	cog:4.2	kegg:3.1.1	mbgd:15.1	tigr:19
111	mcp:MCAP_0842	ug1:MLC_0530	mmy:MSC_0062	Hypothetical protein	cog:4.2	kegg:99.1	mbgd:15.1	tigr:19
115	mcp:MCAP_0413	ug1:MLC_5390	mmy:MSC_0561	Hypothetical protein	cog:4.2	kegg:98.1	mbgd:15.1	tigr:19
116	mcp:MCAP_0053	ug1:MLC_0940	mmy:MSC_0095	Hypothetical protein	cog:4.2	kegg:99.1	mbgd:15.1	tigr:19
122	mcp:MCAP_0533	ug1:MLC_4130	mmy:MSC_0438	Hypothetical protein	cog:4.2	kegg:99.1	mbgd:15.1	tigr:19
123	mcp:MCAP_0489	ug1:MLC_4620	mmy:MSC_0482	Hypothetical protein	cog:4.2	kegg:99.1	mbgd:15.1	tigr:19
125	mcp:MCAP_0334	ug1:MLC_3320	mmy:MSC_0350	Ribosomal protein L7A family protein	cog:4.2	kegg:99.1	mbgd:15.1	tigr:19
127	mcp:MCAP_0236	ug1:MLC_2610	mmy:MSC_0277	Hypothetical protein	cog:4.2	kegg:99.1	mbgd:15.1	tigr:19
130	mcp:MCAP_0073	ug1:MLC_8080	mmy:MSC_0896	Hypothetical protein	cog:4.2	kegg:99.1	mbgd:15.1	tigr:19
132	mcp:MCAP_0657	ug1:MLC_6590	mmy:MSC_0707	Hypothetical protein	cog:4.2	kegg:99.1	mbgd:15.1	tigr:19
137	mcp:MCAP_0411	ug1:MLC_5410	mmy:MSC_0563	Hypothetical protein	cog:4.2	kegg:99.1	mbgd:15.1	tigr:19
140	mcp:MCAP_0464	ug1:MLC_4860	mmy:MSC_0506	Hypothetical protein	cog:4.2	kegg:99.1	mbgd:15.1	tigr:19
141	mcp:MCAP_0838	ug1:MLC_0580	mmy:MSC_0067	Hypothetical protein	cog:4.2	kegg:99.1	mbgd:15.1	tigr:19
147	mcp:MCAP_0391	ug1:MLC_5550	mmy:MSC_0587	Hypothetical protein	cog:4.2	kegg:2.4.3	mbgd:15.1	tigr:19
151	mcp:MCAP_0699	ug1:MLC_7010	mmy:MSC_0754	Hypothetical protein	cog:4.2	kegg:99.1	mbgd:15.1	tigr:19
156	mcp:MCAP_0572	ug1:MLC_3920	mmy:MSC_0417	Hypothetical protein	cog:4.2	kegg:99.1	mbgd:15.1	tigr:19
158	mcp:MCAP_0095	ug1:MLC_7870	mmy:MSC_0858	Hypothetical protein	cog:4.2	kegg:99.1	mbgd:15.1	tigr:19
161	mcp:MCAP_0264	ug1:MLC_2330(1)	mmy:MSC_0308	Protein phosphatase	cog:4.2	kegg:98.1	mbgd:15.1	tigr:19
163	mcp:MCAP_0417	ug1:MLC_5350	mmy:MSC_0557	Hypothetical protein	cog:4.2	kegg:99.1	mbgd:15.1	tigr:18.2
170	mcp:MCAP_0435	ug1:MLC_5170	mmy:MSC_0536 mmy:MSC_0537	Hypothetical protein	cog:4.2	kegg:99.1	mbgd:15.1	tigr:19
171	mcp:MCAP_0486	ug1:MLC_4640	mmy:MSC_0484	Hypothetical protein	cog:4.2	kegg:99.1	mbgd:15.1	tigr:19
174	mcp:MCAP_0132	ug1:MLC_1200	mmy:MSC_0133	DNA-directed RNA polymerase, delta subunit, putative	cog:4.2	kegg:2.1.1	mbgd:15.1	tigr:19
175	mcp:MCAP_0421	ug1:MLC_5310	mmy:MSC_0553	Hypothetical protein	cog:4.2	kegg:99.1	mbgd:15.1	tigr:19
179	mcp:MCAP_0387	ug1:MLC_5590	mmy:MSC_0592	Cell division protein MraZ	cog:4.2	kegg:98.1	mbgd:15.1	tigr:18.2
190	mcp:MCAP_0266	ug1:MLC_2310	mmy:MSC_0311	Hypothetical protein	cog:4.2	kegg:98.1	mbgd:15.1	tigr:18.1
193	mcp:MCAP_0147	ug1:MLC_1360	mmy:MSC_0153	Hypothetical protein	cog:4.2	kegg:99.1	mbgd:15.1	tigr:18.2
194	mcp:MCAP_0077	ug1:MLC_8040	mmy:MSC_0892	Hypothetical protein	cog:4.2	kegg:99.1	mbgd:15.1	tigr:19
195	mcp:MCAP_0215	ug1:MLC_2830	mmy:MSC_0255	Holliday junction resolvase, putative	cog:4.2	kegg:98.1	mbgd:15.1	tigr:18.2
199	mcp:MCAP_0574	ug1:MLC_3900	mmy:MSC_0411	Hypothetical protein	cog:4.2	kegg:99.1	mbgd:15.1	tigr:19
200	mcp:MCAP_0356	ug1:MLC_5860	mmy:MSC_0621	Hypothetical protein	cog:4.2	kegg:99.1	mbgd:15.1	tigr:7.1
210	mcp:MCAP_0354	ug1:MLC_5880	mmy:MSC_0623	Hypothetical protein	cog:4.2	kegg:99.1	mbgd:15.1	tigr:19
211	mcp:MCAP_0385	ug1:MLC_5610	mmy:MSC_0594	Hypothetical protein	cog:4.2	kegg:99.1	mbgd:15.1	tigr:19
214	mcp:MCAP_0548	ug1:MLC_3990	mmy:MSC_0424	Hypothetical protein	cog:4.2	kegg:98.1	mbgd:15.1	tigr:9.3
217	mcp:MCAP_0436	ug1:MLC_5160	mmy:MSC_0535	Hypothetical protein	cog:4.2	kegg:99.1	mbgd:15.1	tigr:19
220	mcp:MCAP_0403	ug1:MLC_5450	mmy:MSC_0576	Hypothetical protein	cog:4.2	kegg:99.1	mbgd:15.1	tigr:19
222	mcp:MCAP_0337	ug1:MLC_3350	mmy:MSC_0353	Hypothetical protein	cog:4.2	kegg:98.1	mbgd:15.1	tigr:19
230	mcp:MCAP_0322	ug1:MLC_3210	mmy:MSC_0331	Hypothetical protein	cog:4.2	kegg:99.1	mbgd:15.1	tigr:19
233	mcp:MCAP_0753	ug1:MLC_7470	mmy:MSC_0826	Hypothetical protein	cog:4.2	kegg:99.1	mbgd:15.1	tigr:19
234	mcp:MCAP_0508	ug1:MLC_4420	mmy:MSC_0461	Hypothetical protein	cog:4.2	kegg:98.1	mbgd:15.1	tigr:18.2
235	mcp:MCAP_0467	ug1:MLC_4830	mmy:MSC_0503	5-formyltetrahydrofolate cyclo-ligase	cog:4.2	kegg:1.9.9	mbgd:15.1	tigr:5.2
236	mcp:MCAP_0510	ug1:MLC_4400	mmy:MSC_0458	DJ-1 family protein	cog:4.2	kegg:1	mbgd:15.1	tigr:18.2
237	mcp:MCAP_0160	ug1:MLC_1560	mmy:MSC_0179	Hypothetical protein	cog:4.2	kegg:99.1	mbgd:15.1	tigr:19
240	mcp:MCAP_0556	ug1:MLC_7290	mmy:MSC_0780	C-5 cytosine-specific DNA methylase	cog:4.2	kegg:99.1	mbgd:15.1	tigr:19
244	mcp:MCAP_0003	ug1:MLC_0030	mmy:MSC_0003	Primase-related protein	cog:4.2	kegg:98.1	mbgd:15.1	tigr:8.4
247	mcp:MCAP_0267	ug1:MLC_2300	mmy:MSC_0312	Metalloendopeptidase, putative	cog:4.2	kegg:98.1	mbgd:15.1	tigr:19
256	mcp:MCAP_0841	ug1:MLC_0540	mmy:MSC_0063	Hypothetical protein	cog:4.2	kegg:99.1	mbgd:15.1	tigr:19
260	mcp:MCAP_0373	ug1:MLC_5690	mmy:MSC_0606	Hypothetical protein	cog:4.2	kegg:99.1	mbgd:15.1	tigr:19
261	mcp:MCAP_0338	ug1:MLC_3360	mmy:MSC_0354	Nitroreductase family protein	cog:4.2	kegg:98.1	mbgd:15.1	tigr:19
263	mcp:MCAP_0246	ug1:MLC_2500	mmy:MSC_0291	Hypothetical protein	cog:4.2	kegg:99.1	mbgd:15.1	tigr:19
264	mcp:MCAP_0382	ug1:MLC_5640	mmy:MSC_0597	Hypothetical protein	cog:4.2	kegg:99.1	mbgd:15.1	tigr:19
265	mcp:MCAP_0810	ug1:MLC_8810	mmy:MSC_0909	Hypothetical protein	cog:4.2	kegg:99.1	mbgd:15.1	tigr:19
266	mcp:MCAP_0534	ug1:MLC_4120	mmy:MSC_0437	Hypothetical protein	cog:4.2	kegg:99.1	mbgd:15.1	tigr:19
269	mcp:MCAP_0207	ug1:MLC_1990	mmy:MSC_0219	DNA methylase	cog:4.2	kegg:99.1	mbgd:15.1	tigr:9.3
277	mcp:MCAP_0363	ug1:MLC_5790	mmy:MSC_0616	RdgB/HAM1 family non-canonical purine NTP pyrophosphatase	cog:4.2	kegg:1.9.1	mbgd:15.1	tigr:7.1
283	mcp:MCAP_0247	ug1:MLC_2490	mmy:MSC_0292	Hypothetical protein	cog:4.2	kegg:99.1	mbgd:15.1	tigr:19
285	mcp:MCAP_0579	ug1:MLC_3850	mmy:MSC_0406	Hypothetical protein	cog:4.2	kegg:99.1	mbgd:15.1	tigr:19
287	mcp:MCAP_0332	ug1:MLC_3300	mmy:MSC_0348	Hypothetical protein	cog:4.2	kegg:99.1	mbgd:15.1	tigr:19
292	mcp:MCAP_0317	ug1:MLC_3160	mmy:MSC_0326	Hypothetical protein	cog:4.2	kegg:99.1	mbgd:15.1	tigr:19
293	mcp:MCAP_0419	ug1:MLC_5330	mmy:MSC_0555	N-acetylmannosamine-6-phosphate 2-epimerase	cog:4.2	kegg:1.1.9	mbgd:15.1	tigr:1.6
306	mcp:MCAP_0259	ug1:MLC_2370	mmy:MSC_0304	Hypothetical protein	cog:4.2	kegg:99.1	mbgd:15.1	tigr:4.11
315	mcp:MCAP_0343	ug1:MLC_3410	mmy:MSC_0359	Hypothetical protein	cog:4.2	kegg:99.1	mbgd:15.1	tigr:19
322	mcp:MCAP_0249	ug1:MLC_2470	mmy:MSC_0294	Hypothetical protein	cog:4.2	kegg:99.1	mbgd:15.1	tigr:19
324	mcp:MCAP_0194	ug1:MLC_1860	mmy:MSC_0236	Hypothetical protein	cog:4.2	kegg:99.1	mbgd:15.1	tigr:19
329	mcp:MCAP_0718	ug1:MLC_7180	mmy:MSC_0770	Hypothetical protein	cog:4.2	kegg:99.1	mbgd:15.1	tigr:19
334	mcp:MCAP_0708	ug1:MLC_7080	mmy:MSC_0760	TrkA family potassium uptake protein , putative	cog:4.2	kegg:98.1	mbgd:15.1	tigr:19
339	mcp:MCAP_0866	ug1:MLC_9180	mmy:MSC_1064	LICA protein	cog:4.2	kegg:99.1	mbgd:15.1	tigr:4.11
341	mcp:MCAP_0448	ug1:MLC_5030	mmy:MSC_0528	Hypothetical protein	cog:4.2	kegg:99.1	mbgd:15.1	tigr:19
344	mcp:MCAP_0603	ug1:MLC_3660	mmy:MSC_0384	Hypothetical protein	cog:4.2	kegg:99.1	mbgd:15.1	tigr:19
347	mcp:MCAP_0149	ug1:MLC_1380	mmy:MSC_0155	Hypothetical protein	cog:4.2	kegg:99.1	mbgd:15.1	tigr:19
348	mcp:MCAP_0804	ug1:MLC_8760	mmy:MSC_0915	Zinc metalloprotease, putative	cog:4.2	kegg:98.1	mbgd:15.1	tigr:19
355	mcp:MCAP_0499	ug1:MLC_4510	mmy:MSC_0470 mmy:MSC_0471	Hypothetical protein	cog:4.2	kegg:99.1	mbgd:15.1	tigr:19
364	mcp:MCAP_0479	ug1:MLC_4710	mmy:MSC_0491	Hypothetical protein	cog:4.2	kegg:98.1	mbgd:15.1	tigr:18.1
367	mcp:MCAP_0257	ug1:MLC_2390	mmy:MSC_0302	Inorganic polyphosphate/ATP-NAD kinase, putative	cog:4.2	kegg:1.9.4	mbgd:15.1	tigr:19
379	mcp:MCAP_0840	ug1:MLC_0560	mmy:MSC_0065	Hypothetical protein	cog:4.2	kegg:99.1	mbgd:15.1	tigr:19
383	mcp:MCAP_0501	ug1:MLC_4490	mmy:MSC_0468	Hypothetical protein	cog:4.2	kegg:99.1	mbgd:15.1	tigr:18.2
384	mcp:MCAP_0410	ug1:MLC_5420	mmy:MSC_0564	Tetrapyrrole methylas family protein	cog:4.2	kegg:98.1	mbgd:15.1	tigr:18.1
386	mcp:MCAP_0122	ug1:MLC_1090	mmy:MSC_0112	Hypothetical protein	cog:4.2	kegg:98.1	mbgd:15.1	tigr:3.1
388	mcp:MCAP_0580	ug1:MLC_3840	mmy:MSC_0405	Hypothetical protein	cog:4.2	kegg:99.1	mbgd:15.1	tigr:19
395	mcp:MCAP_0597	ug1:MLC_3720	mmy:MSC_0389	Hypothetical protein	cog:4.2	kegg:99.1	mbgd:15.1	tigr:19
398	mcp:MCAP_0437	ug1:MLC_5150	mmy:MSC_0534	Hypothetical protein	cog:4.2	kegg:99.1	mbgd:15.1	tigr:19
404	mcp:MCAP_0715	ug1:MLC_7150	mmy:MSC_0767	CAAX amino terminal protease family protein, putative	cog:4.2	kegg:98.1	mbgd:15.1	tigr:19
405	mcp:MCAP_0253	ug1:MLC_2430	mmy:MSC_0298	Hypothetical protein	cog:4.2	kegg:99.1	mbgd:15.1	tigr:19
413	mcp:MCAP_0781	ug1:MLC_8510	mmy:MSC_0935	Hypothetical protein	cog:4.2	kegg:98.1	mbgd:15.1	tigr:19
417	mcp:MCAP_0127	ug1:MLC_1140	mmy:MSC_0116	Hypothetical protein	cog:4.2	kegg:99.1	mbgd:15.1	tigr:19
421	mcp:MCAP_0653	ug1:MLC_6540	mmy:MSC_0702	Amino acid permease family protein	cog:4.2	kegg:99.1	mbgd:15.1	tigr:11.1
441	mcp:MCAP_0148	ug1:MLC_1370	mmy:MSC_0154	Hypothetical protein	cog:4.2	kegg:99.1	mbgd:15.1	tigr:19
454	mcp:MCAP_0425	ug1:MLC_5260	mmy:MSC_0547	Hypothetical protein	cog:4.2	kegg:99.1	mbgd:15.1	tigr:19
457	mcp:MCAP_0624	ug1:MLC_6330	mmy:MSC_0671	Hypothetical protein	cog:4.2	kegg:99.1	mbgd:15.1	tigr:19
468	mcp:MCAP_0108	ug1:MLC_8340	mmy:MSC_0957	Prolipoprotein	cog:4.2	kegg:99.1	mbgd:15.1	tigr:19
470	mcp:MCAP_0614	ug1:MLC_3450	mmy:MSC_0361	Hypothetical protein	cog:4.2	kegg:98.1	mbgd:15.1	tigr:19
520	mcp:MCAP_0652	ug1:MLC_6530	mmy:MSC_0701	Agmatine deiminase	cog:4.2	kegg:1.5.8	mbgd:15.1	tigr:19
521	mcp:MCAP_0450	ug1:MLC_5010	mmy:MSC_0526	NADH:flavin oxidoreductase/NADH oxidase family protein	cog:4.2	kegg:1.2.7	mbgd:15.1	tigr:19
528	mcp:MCAP_0868	ug1:MLC_9200	mmy:MSC_1066	Putative inner membrane protein translocase component YidC	cog:4.2	kegg:3.1.6	mbgd:15.1	tigr:19
531	mcp:MCAP_0396	ug1:MLC_5500	mmy:MSC_0582	Hypothetical protein	cog:4.2	kegg:99.1	mbgd:15.1	tigr:11.4
555	mcp:MCAP_0771	ug1:MLC_8410	mmy:MSC_0946	Hypothetical protein	cog:4.2	kegg:99.1	mbgd:15.1	tigr:19
556	mcp:MCAP_0420	ug1:MLC_5320	mmy:MSC_0554	Xaa-His dipeptidase	cog:4.2	kegg:99.1	mbgd:15.1	tigr:19
564	mcp:MCAP_0550	ug1:MLC_3970	mmy:MSC_0422	Phosphodiesterase	cog:4.2	kegg:98.1	mbgd:15.1	tigr:19
570	mcp:MCAP_0146	ug1:MLC_1350	mmy:MSC_0152	Hypothetical protein	cog:4.2	kegg:99.1	mbgd:15.1	tigr:19
575	mcp:MCAP_0604	ug1:MLC_3650	mmy:MSC_0383	Hypothetical protein	cog:4.2	kegg:99.1	mbgd:15.1	tigr:19
578	mcp:MCAP_0141	ug1:MLC_1300	mmy:MSC_0147	Hypothetical protein	cog:4.2	kegg:99.1	mbgd:15.1	tigr:16.4
596	mcp:MCAP_0707	ug1:MLC_7070	mmy:MSC_0759	TrkH family potassium uptake protein , putative	cog:4.2	kegg:99.1	mbgd:15.1	tigr:11.4
599	mcp:MCAP_0713	ug1:MLC_7130	mmy:MSC_0765	Hypothetical protein	cog:4.2	kegg:99.1	mbgd:15.1	tigr:19
601	mcp:MCAP_0126	ug1:MLC_1130	mmy:MSC_0115	Hypothetical protein	cog:4.2	kegg:99.1	mbgd:15.1	tigr:19
608	mcp:MCAP_0416	ug1:MLC_5360	mmy:MSC_0558	Sodium/solute symporter family protein	cog:4.2	kegg:98.1	mbgd:15.1	tigr:11.4
636	mcp:MCAP_0357	ug1:MLC_5850	mmy:MSC_0620	Hypothetical protein	cog:4.2	kegg:99.1	mbgd:15.1	tigr:19
655	mcp:MCAP_0470	ug1:MLC_4800	mmy:MSC_0500	Putative lipoprotein	cog:4.2	kegg:99.1	mbgd:15.1	tigr:14.2
659	mcp:MCAP_0521	ug1:MLC_4290	mmy:MSC_0449	Hypothetical protein	cog:4.2	kegg:99.1	mbgd:15.1	tigr:19
ClusterID	mcp	ug1	mmy	Descr	FuncCat_cog	FuncCat_kegg	FuncCat_mbgd	FuncCat_tigr	Name	Phylopat_dist

## Sheet: B
ClusterID	Mmc-95010	MmmSC	Description	FuncCat_cog	FuncCat_kegg	FuncCat_mbgd	FuncCat_tigr	Name	Phylopat_dist
803	ug1:MLC_0550	mmy:MSC_0064	Alanine dehydrogenase	cog:4.2	kegg:1.6.2	mbgd:15.1	tigr:6.2	ald
824	ug1:MLC_7670	mmy:MSC_0840	Beta-glucosidase	cog:4.2	kegg:1.6.5	mbgd:15.1	tigr:6.14	bgl
435	ug1:MLC_1060	mmy:MSC_0109 mmy:MSC_0988	Glycosyltransferase	cog:4.2	kegg:98.1	mbgd:15.1	tigr:19	cps
806	ug1:MLC_2020	mmy:MSC_0216	Cytosine-specific DNA-methyltransferase Sau96I	cog:4.2	kegg:1.5.3	mbgd:15.1	tigr:7.1	dcm
766	ug1:MLC_6110	mmy:MSC_0192	Hypothetical protein	cog:4.2	kegg:99.1	mbgd:15.1	tigr:19	fic
756	ug1:MLC_7690	mmy:MSC_0842	PTS system, fructose-specific IIA component	cog:4.2	kegg:3.1.1	mbgd:15.1	tigr:13.2	frvA
833	ug1:MLC_7710	mmy:MSC_0846	PTS system, fructose-specific IIBC component	cog:4.2	kegg:3.1.1	mbgd:15.1	tigr:19	frvB
465	ug1:MLC_8200	mmy:MSC_0971 mmy:MSC_0978	UDP-glucose 4-epimerase	cog:4.2	kegg:1.1.9	mbgd:15.1	tigr:6.11	galE
814	ug1:MLC_8210	mmy:MSC_0984	UDP-galactopyranose mutase	cog:4.2	kegg:98.1	mbgd:15.1	tigr:14.3	glf
788	ug1:MLC_7910	mmy:MSC_0863	Glucokinase	cog:4.2	kegg:1.1.9	mbgd:15.1	tigr:18.2	glk
782	ug1:MLC_2860	mmy:MSC_0251	Transcription regulator gntR	cog:4.2	kegg:99.1	mbgd:15.1	tigr:19	gntR
798	ug1:MLC_0460	mmy:MSC_0050	Guanosine 5'-monophosphate oxidoreductase	cog:4.2	kegg:1.4.1	mbgd:15.1	tigr:2.2	guaC
744	ug1:MLC_7000(1)	mmy:MSC_0751	LacI family transcription regulator	cog:4.2	kegg:99.1	mbgd:15.1	tigr:12.1	lacI
800	ug1:MLC_0330	mmy:MSC_0034	D-lactate dehydrogenase	cog:4.2	kegg:1.1.10	mbgd:15.1	tigr:1.5	ldh
813	ug1:MLC_3940	mmy:MSC_0419	Prolipoprotein	cog:4.2	kegg:99.1	mbgd:15.1	tigr:19	lpp
717	ug1:MLC_5190	mmy:MSC_0540	Prolipoprotein	cog:4.2	kegg:99.1	mbgd:15.1	tigr:19	lpp
719	ug1:MLC_3100(1)	mmy:MSC_0317	Prolipoprotein	cog:4.2	kegg:99.1	mbgd:15.1	tigr:19	lpp
751	ug1:MLC_3770	mmy:MSC_0397	Prolipoprotein	cog:4.2	kegg:99.1	mbgd:15.1	tigr:19	lpp
10	ug1:MLC_9130(2) ug1:MLC_9040(2) ug1:MLC_9150(2) ug1:MLC_9030(2) ug1:MLC_9070(2) ug1:MLC_9050(2) ug1:MLC_9080(2)	mmy:MSC_1034 mmy:MSC_1058	Putative variable prolipoprotein	cog:4.2	kegg:99.1	mbgd:15.1	tigr:19	lpp
768	ug1:MLC_1150	mmy:MSC_0117	Putative variable prolipoprotein	cog:4.2	kegg:99.1	mbgd:15.1	tigr:19	lpp
842	ug1:MLC_4380	mmy:MSC_0456	Prolipoprotein	cog:4.2	kegg:99.1	mbgd:15.1	tigr:19	lpp
789	ug1:MLC_2880	mmy:MSC_0248	N-acetylmuramic acid-6-phosphate etherase	cog:4.2	kegg:1.1.9	mbgd:15.1	tigr:14.2	murQ
786	ug1:MLC_1680	mmy:MSC_0240	Immunodominant protein P72 precursor	cog:4.2	kegg:99.1	mbgd:15.1	tigr:19	p72
807	ug1:MLC_2870	mmy:MSC_0250	PTS system, sucrose-specific IIC component (trunca	cog:4.2	kegg:3.1.1	mbgd:15.1	tigr:19	pts
826	ug1:MLC_6990	mmy:MSC_0749	PTS system, trehalose-specific IIBC component	cog:4.2	kegg:3.1.1	mbgd:15.1	tigr:19	pts
828	ug1:MLC_0110	mmy:MSC_0011	Ribose/galactose ABC transporter substrate-binding protein	cog:4.2	kegg:99.1	mbgd:15.1	tigr:19	rbsB
795	ug1:MLC_5230	mmy:MSC_0543	Holliday junction DNA helicase RuvB	cog:4.2	kegg:2.4.7	mbgd:15.1	tigr:7.1	ruvB
778	ug1:MLC_2030	mmy:MSC_0215	Type II site-specific deoxyribonuclease (Sau96I-li	cog:4.2	kegg:98.1	mbgd:15.1	tigr:19	sau96I-like
792	ug1:MLC_7680	mmy:MSC_0841	ROK family sugar kinase	cog:4.2	kegg:99.1	mbgd:15.1	tigr:19	suk
5	ug1:MLC_7300 ug1:MLC_7030 ug1:MLC_8180 ug1:MLC_9060 ug1:MLC_9140 ug1:MLC_9160	mmy:MSC_0796 mmy:MSC_1031 mmy:MSC_1056 mmy:MSC_0808 mmy:MSC_0123 mmy:MSC_0230 mmy:MSC_0571	Transposase	cog:4.2	kegg:99.1	mbgd:15.1	tigr:9.2	tnp
18	ug1:MLC_4550 ug1:MLC_9100 ug1:MLC_1050 ug1:MLC_8530 ug1:MLC_7260 ug1:MLC_9170	mmy:MSC_0698 mmy:MSC_0699	IS1138 transposase	cog:4.2	kegg:99.1	mbgd:15.1	tigr:9.4	tnp
822	ug1:MLC_1160	mmy:MSC_0118	Hexosephosphate transport protein	cog:4.2	kegg:99.1	mbgd:15.1	tigr:11.4	uhpT
754	ug1:MLC_7390	mmy:MSC_0809	Putative variable surface protein	cog:4.2	kegg:99.1	mbgd:15.1	tigr:19
820	ug1:MLC_4980(2)	mmy:MSC_0522	Putative surface located membrane protein	cog:4.2	kegg:99.1	mbgd:15.1	tigr:19
725	ug1:MLC_7040	mmy:MSC_0756	Hypothetical protein	cog:4.2	kegg:99.1	mbgd:15.1	tigr:19
731	ug1:MLC_9090(2)	mmy:MSC_0124	Hypothetical protein	cog:4.2	kegg:99.1	mbgd:15.1	tigr:19
794	ug1:MLC_1670	mmy:MSC_0241	Hypothetical protein	cog:4.2	kegg:98.1	mbgd:15.1	tigr:18.1
836	ug1:MLC_6100(1)	mmy:MSC_0656	Hypothetical protein	cog:4.2	kegg:99.1	mbgd:15.1	tigr:7.1
776	ug1:MLC_3560(1)	mmy:MSC_0378	Hypothetical protein	cog:4.2	kegg:99.1	mbgd:15.1	tigr:19
793	ug1:MLC_1650(2)	mmy:MSC_0243	Hypothetical protein	cog:4.2	kegg:98.1	mbgd:15.1	tigr:19
841	ug1:MLC_7230	mmy:MSC_0776	Prolipoprotein	cog:4.2	kegg:99.1	mbgd:15.1	tigr:19
242	ug1:MLC_8880	mmy:MSC_1016 mmy:MSC_1041	Hypothetical protein	cog:4.2	kegg:99.1	mbgd:15.1	tigr:19
713	ug1:MLC_6150	mmy:MSC_0190	Hypothetical protein	cog:4.2	kegg:99.1	mbgd:15.1	tigr:19
827	ug1:MLC_8800	mmy:MSC_0910	Amino acid permease	cog:4.2	kegg:99.1	mbgd:15.1	tigr:11.1
839	ug1:MLC_9120	mmy:MSC_1061	Hypothetical protein	cog:4.2	kegg:99.1	mbgd:15.1	tigr:19
810	ug1:MLC_1630	mmy:MSC_0186(1)	DNA methylase	cog:4.2	kegg:99.1	mbgd:15.1	tigr:19
745	ug1:MLC_3560(2)	mmy:MSC_0379	Hypothetical protein	cog:4.2	kegg:99.1	mbgd:15.1	tigr:19
743	ug1:MLC_6080	mmy:MSC_0652	Hypothetical protein	cog:4.2	kegg:99.1	mbgd:15.1	tigr:19
77	ug1:MLC_1910 ug1:MLC_6120	mmy:MSC_0227 mmy:MSC_0228	Hypothetical protein	cog:4.2	kegg:99.1	mbgd:15.1	tigr:19
762	ug1:MLC_1510	mmy:MSC_0176	Hypothetical protein	cog:4.2	kegg:99.1	mbgd:15.1	tigr:19
698	ug1:MLC_4980(1)	mmy:MSC_0521	Hypothetical protein	cog:4.2	kegg:99.1	mbgd:15.1	tigr:19
720	ug1:MLC_8390	mmy:MSC_0948	Hypothetical protein	cog:4.2	kegg:99.1	mbgd:15.1	tigr:19
733	ug1:MLC_3460(2)	mmy:MSC_0376	Hypothetical protein	cog:4.2	kegg:99.1	mbgd:15.1	tigr:19
734	ug1:MLC_7880	mmy:MSC_0872	Hypothetical protein	cog:4.2	kegg:99.1	mbgd:15.1	tigr:19
741	ug1:MLC_6100(2)	mmy:MSC_0657	Hypothetical protein	cog:4.2	kegg:99.1	mbgd:15.1	tigr:19
746	ug1:MLC_0350(2)	mmy:MSC_0037	Hypothetical protein	cog:4.2	kegg:99.1	mbgd:15.1	tigr:19
759	ug1:MLC_7000(2)	mmy:MSC_0750	Hypothetical protein	cog:4.2	kegg:99.1	mbgd:15.1	tigr:19
765	ug1:MLC_1620	mmy:MSC_0185	Restriction endonuclease	cog:4.2	kegg:98.1	mbgd:15.1	tigr:19
774	ug1:MLC_3420	mmy:MSC_0360	Hypothetical protein	cog:4.2	kegg:99.1	mbgd:15.1	tigr:19
779	ug1:MLC_6140	mmy:MSC_0664	Hypothetical protein	cog:4.2	kegg:99.1	mbgd:15.1	tigr:18.2
791	ug1:MLC_0350(1)	mmy:MSC_0036	Hypothetical protein	cog:4.2	kegg:98.1	mbgd:15.1	tigr:19
804	ug1:MLC_7660	mmy:MSC_0839	Hypothetical protein	cog:4.2	kegg:98.1	mbgd:15.1	tigr:19
811	ug1:MLC_0340	mmy:MSC_0035	Malate permease	cog:4.2	kegg:98.1	mbgd:15.1	tigr:19
815	ug1:MLC_1190	mmy:MSC_0132	Hypothetical protein	cog:4.2	kegg:98.1	mbgd:15.1	tigr:19
830	ug1:MLC_2420	mmy:MSC_0299	Hypothetical protein	cog:4.2	kegg:99.1	mbgd:15.1	tigr:11.1
838	ug1:MLC_6100(3)	mmy:MSC_0658	Hypothetical protein	cog:4.2	kegg:99.1	mbgd:15.1	tigr:7.1
844	ug1:MLC_7700	mmy:MSC_0845	Glycosyl hydrolase family protein	cog:4.2	kegg:1.7.16	mbgd:15.1	tigr:19
ClusterID	ug1	mmy	Descr	FuncCat_cog	FuncCat_kegg	FuncCat_mbgd	FuncCat_tigr	Name	Phylopat_dist

## Sheet: C
ClusterID	mcc	Mmc-95010	Description	FuncCat_cog	FuncCat_kegg	FuncCat_mbgd	FuncCat_tigr	Name	Phylopat_dist
799	mcp:MCAP_0090	ug1:MLC_7930	Ornithine carbamoyltransferase, catabolic	cog:4.2	kegg:1.5.8	mbgd:15.1	tigr:1.3	arcB
727	mcp:MCAP_0674	ug1:MLC_6740	Translation initiation factor IF-1	cog:4.2	kegg:2.2.3	mbgd:15.1	tigr:9.4	infA
817	mcp:MCAP_0195	ug1:MLC_1870	Cytosol aminopeptidase	cog:4.2	kegg:1	mbgd:15.1	tigr:19	pepA2
711	mcp:MCAP_0112	ug1:MLC_8300	50S ribosomal protein L33	cog:4.2	kegg:2.2.2	mbgd:15.1	tigr:9.2	rpmG
700	mcp:MCAP_0673	ug1:MLC_6735	50S ribosomal protein L36	cog:4.2	kegg:2.2.2	mbgd:15.1	tigr:9.2	rpmJ
724	mcp:MCAP_0683	ug1:MLC_6830	30S ribosomal protein S14	cog:4.2	kegg:2.2.2	mbgd:15.1	tigr:19	rpsN
736	mcp:MCAP_0098	ug1:MLC_7840	Preprotein translocase subunit SecG	cog:4.2	kegg:3.1.6	mbgd:15.1	tigr:19	secG
221	mcp:MCAP_0444	ug1:MLC_0320 ug1:MLC_5080	Hypothetical protein	cog:4.2	kegg:99.1	mbgd:15.1	tigr:19
816	mcp:MCAP_0622	ug1:MLC_6130	Hypothetical protein	cog:4.2	kegg:99.1	mbgd:15.1	tigr:19
728	mcp:MCAP_0273	ug1:MLC_3130	Putative lipoprotein	cog:4.2	kegg:99.1	mbgd:15.1	tigr:19
787	mcp:MCAP_0042	ug1:MLC_0810	Putative lipoprotein	cog:4.2	kegg:99.1	mbgd:15.1	tigr:19
805	mcp:MCAP_0189	ug1:MLC_1810	Multiple sugar ABC transporter, ATP-binding protein	cog:4.2	kegg:3.1.1	mbgd:15.1	tigr:11.1
29	mcp:MCAP_0862(2) mcp:MCAP_0860(2)	ug1:MLC_9010(2) ug1:MLC_8990(2) ug1:MLC_8970(2)	Hypothetical protein	cog:4.2	kegg:99.1	mbgd:15.1	tigr:7.4
808	mcp:MCAP_0034	ug1:MLC_0130	LppA family lipoprotein	cog:4.2	kegg:99.1	mbgd:15.1	tigr:11.1
758	mcp:MCAP_0863	ug1:MLC_9020(2)	Hypothetical protein	cog:4.2	kegg:99.1	mbgd:15.1	tigr:19
831	mcp:MCAP_0787	ug1:MLC_8590	PTS system, IIBC component, putative	cog:4.2	kegg:3.1.1	mbgd:15.1	tigr:11.3
770	mcp:MCAP_0795	ug1:MLC_8670	Hypothetical protein	cog:4.2	kegg:99.1	mbgd:15.1	tigr:19
829	mcp:MCAP_0541	ug1:MLC_4060	Hypothetical protein	cog:4.2	kegg:99.1	mbgd:15.1	tigr:19
846	mcp:MCAP_0270(2)	ug1:MLC_2290	ABC transporter, permease protein, putative	cog:4.2	kegg:99.1	mbgd:15.1	tigr:19
834	mcp:MCAP_0362	ug1:MLC_5800	Hypothetical protein	cog:4.2	kegg:99.1	mbgd:15.1	tigr:19
840	mcp:MCAP_0348	ug1:MLC_5940	Putative lipoprotein	cog:4.2	kegg:99.1	mbgd:15.1	tigr:19
837	mcp:MCAP_0345	ug1:MLC_5970	Hypothetical protein	cog:4.2	kegg:99.1	mbgd:15.1	tigr:19
335	mcp:MCAP_0564	ug1:MLC_2200 ug1:MLC_2970	Hypothetical protein	cog:4.2	kegg:99.1	mbgd:15.1	tigr:19
43	mcp:MCAP_0568	ug1:MLC_3590 ug1:MLC_2240 ug1:MLC_2930	Hypothetical protein	cog:4.2	kegg:99.1	mbgd:15.1	tigr:19
749	mcp:MCAP_0290	ug1:MLC_6240	Hypothetical protein	cog:4.2	kegg:99.1	mbgd:15.1	tigr:19
567	mcp:MCAP_0567	ug1:MLC_2230 ug1:MLC_2940	Hypothetical protein	cog:4.2	kegg:99.1	mbgd:15.1	tigr:19
825	mcp:MCAP_0050	ug1:MLC_0920	Restriction endonuclease	cog:4.2	kegg:99.1	mbgd:15.1	tigr:9.1
775	mcp:MCAP_0294	ug1:MLC_6210	Hypothetical protein	cog:4.2	kegg:99.1	mbgd:15.1	tigr:19
346	mcp:MCAP_0570	ug1:MLC_2270 ug1:MLC_2900	Hypothetical protein	cog:4.2	kegg:99.1	mbgd:15.1	tigr:7.1
742	mcp:MCAP_0270(1)	ug1:MLC_3080	ABC transporter, permease protein, putative	cog:4.2	kegg:99.1	mbgd:15.1	tigr:19
783	mcp:MCAP_0124	ug1:MLC_1110	TatD family hydrolase	cog:4.2	kegg:98.1	mbgd:15.1	tigr:18.1
51	mcp:MCAP_0442 mcp:MCAP_0561	ug1:MLC_2170 ug1:MLC_3000	Putative lipoprotein	cog:4.2	kegg:99.1	mbgd:15.1	tigr:19
79	mcp:MCAP_0569	ug1:MLC_2260 ug1:MLC_2910	Hypothetical protein	cog:4.2	kegg:99.1	mbgd:15.1	tigr:19
84	mcp:MCAP_0563	ug1:MLC_2190 ug1:MLC_2980	Hypothetical protein	cog:4.2	kegg:99.1	mbgd:15.1	tigr:19
135	mcp:MCAP_0554	ug1:MLC_2080 ug1:MLC_3070	Hypothetical protein	cog:4.2	kegg:99.1	mbgd:15.1	tigr:19
152	mcp:MCAP_0566	ug1:MLC_2220 ug1:MLC_2950	Hypothetical protein	cog:4.2	kegg:99.1	mbgd:15.1	tigr:19
249	mcp:MCAP_0560	ug1:MLC_2160 ug1:MLC_3010	Hypothetical protein	cog:4.2	kegg:99.1	mbgd:15.1	tigr:19
462	mcp:MCAP_0571	ug1:MLC_2280 ug1:MLC_2890	Hypothetical protein	cog:4.2	kegg:99.1	mbgd:15.1	tigr:19
574	mcp:MCAP_0559	ug1:MLC_2130 ug1:MLC_3040	TraG/TraD family membrane protein	cog:4.2	kegg:99.1	mbgd:15.1	tigr:19
701	mcp:MCAP_0725(2)	ug1:MLC_7250	Hypothetical protein	cog:4.2	kegg:99.1	mbgd:15.1	tigr:19
716	mcp:MCAP_0784	ug1:MLC_8550	Hypothetical protein	cog:4.2	kegg:99.1	mbgd:15.1	tigr:19
730	mcp:MCAP_0263	ug1:MLC_2330(2)	Hypothetical protein	cog:4.2	kegg:99.1	mbgd:15.1	tigr:19
761	mcp:MCAP_0786	ug1:MLC_8570	Hypothetical protein	cog:4.2	kegg:99.1	mbgd:15.1	tigr:19
763	mcp:MCAP_0582	ug1:MLC_3820	Hypothetical protein	cog:4.2	kegg:99.1	mbgd:15.1	tigr:19
764	mcp:MCAP_0628	ug1:MLC_6350	Hypothetical protein	cog:4.2	kegg:98.1	mbgd:15.1	tigr:19
767	mcp:MCAP_0440	ug1:MLC_5120	Hypothetical protein	cog:4.2	kegg:99.1	mbgd:15.1	tigr:19
771	mcp:MCAP_0598	ug1:MLC_3710	Hypothetical protein	cog:4.2	kegg:99.1	mbgd:15.1	tigr:12.1
773	mcp:MCAP_0192	ug1:MLC_1840	GntR family transcriptional regulator	cog:4.2	kegg:99.1	mbgd:15.1	tigr:12.1
777	mcp:MCAP_0785	ug1:MLC_8560	Hypothetical protein	cog:4.2	kegg:99.1	mbgd:15.1	tigr:19
781	mcp:MCAP_0198	ug1:MLC_1900	Chromate transporter	cog:4.2	kegg:99.1	mbgd:15.1	tigr:19
801	mcp:MCAP_0069	ug1:MLC_8120	Hypothetical protein	cog:4.2	kegg:99.1	mbgd:15.1	tigr:19
802	mcp:MCAP_0048	ug1:MLC_0900	Adenine-specific DNA methylase, putative	cog:4.2	kegg:98.1	mbgd:15.1	tigr:19
812	mcp:MCAP_0540	ug1:MLC_4070	YeeE/YedE family protein, putative	cog:4.2	kegg:98.1	mbgd:15.1	tigr:19
823	mcp:MCAP_0627	ug1:MLC_6340	Hypothetical protein	cog:4.2	kegg:99.1	mbgd:15.1	tigr:19
843	mcp:MCAP_0190	ug1:MLC_1820	Maltose phosphorylase	cog:4.2	kegg:1.1.8	mbgd:15.1	tigr:19
ClusterID	mcp	ug1	Descr	FuncCat_cog	FuncCat_kegg	FuncCat_mbgd	FuncCat_tigr	Name	Phylopat_dist

## Sheet: D
ClusterID	mcc	MmmSC	Description	FuncCat_cog	FuncCat_kegg	FuncCat_mbgd	FuncCat_tigr	Name	Phylopat_dist
715	mcp:MCAP_0594	mmy:MSC_0392	Lipoprotein (VmcC)	cog:4.2	kegg:99.1	mbgd:15.1	tigr:19	lpp
835	mcp:MCAP_0727	mmy:MSC_0798	Putative lipoprotein	cog:4.2	kegg:99.1	mbgd:15.1	tigr:19	lpp
785	mcp:MCAP_0128	mmy:MSC_0129	Glucosamine-6-phosphate deaminase	cog:4.2	kegg:1.1.9	mbgd:15.1	tigr:5.1	nagB
832	mcp:MCAP_0844	mmy:MSC_0054	PTS system glucose-specific IIBC component	cog:4.2	kegg:3.1.1	mbgd:15.1	tigr:11.3	ptsG
769	mcp:MCAP_0589	mmy:MSC_0396	Ribulose-phosphate 3-epimerase, putative	cog:4.2	kegg:1.2.5	mbgd:15.1	tigr:6.9	rpe
737	mcp:MCAP_0593	mmy:MSC_0393	Lipoprotein (VmcD)	cog:4.2	kegg:99.1	mbgd:15.1	tigr:19
714	mcp:MCAP_0790(3)	mmy:MSC_0639	Hypothetical protein	cog:4.2	kegg:99.1	mbgd:15.1	tigr:19
709	mcp:MCAP_0790(2)	mmy:MSC_0640	Hypothetical protein	cog:4.2	kegg:99.1	mbgd:15.1	tigr:19
784	mcp:MCAP_0296	mmy:MSC_0201	Hypothetical protein	cog:4.2	kegg:99.1	mbgd:15.1	tigr:7.1
697	mcp:MCAP_0615	mmy:MSC_0638	Hypothetical protein	cog:4.2	kegg:99.1	mbgd:15.1	tigr:19
707	mcp:MCAP_0789(1)	mmy:MSC_0648	Hypothetical protein	cog:4.2	kegg:99.1	mbgd:15.1	tigr:19
739	mcp:MCAP_0790(4)	mmy:MSC_0933	Hypothetical protein	cog:4.2	kegg:99.1	mbgd:15.1	tigr:19
278	mcp:MCAP_0728	mmy:MSC_0784 mmy:MSC_0800	Hypothetical protein	cog:4.2	kegg:99.1	mbgd:15.1	tigr:19
809	mcp:MCAP_0299(2)	mmy:MSC_0197	Hypothetical protein	cog:4.2	kegg:99.1	mbgd:15.1	tigr:19
722	mcp:MCAP_0307	mmy:MSC_0206	Hypothetical protein	cog:4.2	kegg:99.1	mbgd:15.1	tigr:19
691	mcp:MCAP_0186	mmy:MSC_0573	Hypothetical protein	cog:4.2	kegg:99.1	mbgd:15.1	tigr:19
772	mcp:MCAP_0299(4)	mmy:MSC_0195	Hypothetical protein	cog:4.2	kegg:99.1	mbgd:15.1	tigr:19
748	mcp:MCAP_0183	mmy:MSC_0199	Hypothetical protein	cog:4.2	kegg:99.1	mbgd:15.1	tigr:19
695	mcp:MCAP_0789(2)	mmy:MSC_0643	Hypothetical protein	cog:4.2	kegg:99.1	mbgd:15.1	tigr:19
718	mcp:MCAP_0790(1)	mmy:MSC_0641	Hypothetical protein	cog:4.2	kegg:99.1	mbgd:15.1	tigr:19
721	mcp:MCAP_0647	mmy:MSC_0692	Acyl carrier protein, putative	cog:4.2	kegg:98.1	mbgd:15.1	tigr:19
723	mcp:MCAP_0806	mmy:MSC_0913	Hypothetical protein	cog:4.2	kegg:99.1	mbgd:15.1	tigr:19
732	mcp:MCAP_0299(1)	mmy:MSC_0198	Hypothetical protein	cog:4.2	kegg:99.1	mbgd:15.1	tigr:19
753	mcp:MCAP_0620	mmy:MSC_0676(1)	Hypothetical protein	cog:4.2	kegg:99.1	mbgd:15.1	tigr:19
ClusterID	mcp	mmy	Descr	FuncCat_cog	FuncCat_kegg	FuncCat_mbgd	FuncCat_tigr	Name	Phylopat_dist

## Sheet: E
ClusterID	MmmSC	Description	FuncCat_cog	FuncCat_kegg	FuncCat_mbgd	FuncCat_tigr	Name	Phylopat_dist
918	mmy:MSC_0926	ABC transporter, ATP-binding component	cog:4.2	kegg:99.1	mbgd:15.1	tigr:16.4	abc
928	mmy:MSC_0801	ABC transporter, permease component	cog:4.2	kegg:99.1	mbgd:15.1	tigr:19	abc
964	mmy:MSC_0432	Aspartate-tRNA ligase	cog:4.2	kegg:2.2.4	mbgd:15.1	tigr:9.1	aspS
790	mmy:MSC_0974 mmy:MSC_0982	Glycosyltransferase	cog:4.2	kegg:98.1	mbgd:15.1	tigr:19	cps
914	mmy:MSC_0951	Adenine-specific DNA-methyltransferase	cog:4.2	kegg:98.1	mbgd:15.1	tigr:7.1	dam
915	mmy:MSC_0950	Cytosine-specific DNA-methyltransferase	cog:4.2	kegg:99.1	mbgd:15.1	tigr:7.1	dcm
912	mmy:MSC_0985	UDP-glucose 4-epimerase	cog:4.2	kegg:1.1.9	mbgd:15.1	tigr:6.11	galE
797	mmy:MSC_0970 mmy:MSC_0977	UDP-galactopyranose mutase	cog:4.2	kegg:98.1	mbgd:15.1	tigr:14.3	glf
923	mmy:MSC_0875	Glucokinase	cog:4.2	kegg:1.1.9	mbgd:15.1	tigr:18.2	glk
752	mmy:MSC_0122 mmy:MSC_1005	Putative variable surface prolipoprotein	cog:4.2	kegg:99.1	mbgd:15.1	tigr:19	lpp
932	mmy:MSC_0782	Prolipoprotein	cog:4.2	kegg:99.1	mbgd:15.1	tigr:19	lpp
965	mmy:MSC_0401	Prolipoprotein	cog:4.2	kegg:99.1	mbgd:15.1	tigr:19	lpp
967	mmy:MSC_0364	Putative variable prolipoprotein	cog:4.2	kegg:99.1	mbgd:15.1	tigr:19	lpp
922	mmy:MSC_0881	Magnesium ABC transporter ATPase	cog:4.2	kegg:98.1	mbgd:15.1	tigr:11.4	mgtA
796	mmy:MSC_0975 mmy:MSC_0983	Oligopeptide ABC transporter, ATP-binding component	cog:4.2	kegg:3.1.1	mbgd:15.1	tigr:11.4	oppF
983	mmy:MSC_0235	Leucyl aminopeptidase	cog:4.2	kegg:1	mbgd:15.1	tigr:19	pepA
939	mmy:MSC_0696	Endopeptidase O	cog:4.2	kegg:1	mbgd:15.1	tigr:5.5	pepO
921	mmy:MSC_0902	CTP synthetase	cog:4.2	kegg:1.4.2	mbgd:15.1	tigr:2.4	pyrG
948	mmy:MSC_0649	Exodeoxyribonuclease V alpha chain	cog:4.2	kegg:2.4.7	mbgd:15.1	tigr:18.1	recD
1	mmy:MSC_0070 mmy:MSC_0697 mmy:MSC_0245 mmy:MSC_0921 mmy:MSC_0802 mmy:MSC_0168 mmy:MSC_1003 mmy:MSC_0363 mmy:MSC_0038 mmy:MSC_0538 mmy:MSC_0172 mmy:MSC_0672 mmy:MSC_0685 mmy:MSC_0871 mmy:MSC_0602 mmy:MSC_0797 mmy:MSC_0605 mmy:MSC_0862 mmy:MSC_0342 mmy:MSC_0097 mmy:MSC_0098 mmy:MSC_0249 mmy:MSC_0859 mmy:MSC_0934 mmy:MSC_0976 mmy:MSC_0822 mmy:MSC_0520 mmy:MSC_0060 mmy:MSC_0981 mmy:MSC_0969 mmy:MSC_0…	Transposase	cog:4.2	kegg:99.1	mbgd:15.1	tigr:19	tnp
933	mmy:MSC_0781	Transposase ISMmy1D	cog:4.2	kegg:99.1	mbgd:15.1	tigr:19	tnp
690	mmy:MSC_0247 mmy:MSC_0669	Hypothetical protein	cog:4.2	kegg:99.1	mbgd:15.1	tigr:19
934	mmy:MSC_0773	Hypothetical protein	cog:4.2	kegg:99.1	mbgd:15.1	tigr:19
956	mmy:MSC_0574	Hypothetical protein	cog:4.2	kegg:99.1	mbgd:15.1	tigr:19
935	mmy:MSC_0772	Hypothetical protein	cog:4.2	kegg:99.1	mbgd:15.1	tigr:19
942	mmy:MSC_0661	Hypothetical protein	cog:4.2	kegg:99.1	mbgd:15.1	tigr:19
927	mmy:MSC_0817	Putative variable surface protein	cog:4.2	kegg:99.1	mbgd:15.1	tigr:19
738	mmy:MSC_1024 mmy:MSC_1049	Hypothetical protein	cog:4.2	kegg:99.1	mbgd:15.1	tigr:19
696	mmy:MSC_1030 mmy:MSC_1055	Hypothetical protein	cog:4.2	kegg:99.1	mbgd:15.1	tigr:19
959	mmy:MSC_0568	Hypothetical protein	cog:4.2	kegg:99.1	mbgd:15.1	tigr:19
929	mmy:MSC_0793	Hypothetical protein	cog:4.2	kegg:99.1	mbgd:15.1	tigr:19
917	mmy:MSC_0927	Hypothetical protein	cog:4.2	kegg:99.1	mbgd:15.1	tigr:19
974	mmy:MSC_0322	Hypothetical protein	cog:4.2	kegg:99.1	mbgd:15.1	tigr:19
975	mmy:MSC_0321	Hypothetical protein	cog:4.2	kegg:99.1	mbgd:15.1	tigr:19
931	mmy:MSC_0792	Hypothetical protein	cog:4.2	kegg:99.1	mbgd:15.1	tigr:19
35	mmy:MSC_1023 mmy:MSC_1048 mmy:MSC_1028 mmy:MSC_1053	Hypothetical protein	cog:4.2	kegg:99.1	mbgd:15.1	tigr:19
910	mmy:MSC_0992	Hypothetical protein	cog:4.2	kegg:99.1	mbgd:15.1	tigr:19
911	mmy:MSC_0991	Hypothetical protein	cog:4.2	kegg:99.1	mbgd:15.1	tigr:19
970	mmy:MSC_0344	Hypothetical protein	cog:4.2	kegg:99.1	mbgd:15.1	tigr:19
977	mmy:MSC_0314	Hypothetical protein	cog:4.2	kegg:99.1	mbgd:15.1	tigr:19
976	mmy:MSC_0315	Permease	cog:4.2	kegg:99.1	mbgd:15.1	tigr:19
693	mmy:MSC_0057 mmy:MSC_0369	Hypothetical protein	cog:4.2	kegg:99.1	mbgd:15.1	tigr:19
991	mmy:MSC_0171	Hypothetical protein	cog:4.2	kegg:99.1	mbgd:15.1	tigr:19
992	mmy:MSC_0169	Hypothetical protein	cog:4.2	kegg:99.1	mbgd:15.1	tigr:19
999	mmy:MSC_0059	Hypothetical protein	cog:4.2	kegg:99.1	mbgd:15.1	tigr:19
1000	mmy:MSC_0058	Hypothetical protein	cog:4.2	kegg:99.1	mbgd:15.1	tigr:19
952	mmy:MSC_0632	Hypothetical protein	cog:4.2	kegg:99.1	mbgd:15.1	tigr:19
951	mmy:MSC_0636	Hypothetical protein	cog:4.2	kegg:99.1	mbgd:15.1	tigr:19
950	mmy:MSC_0637	Hypothetical protein	cog:4.2	kegg:99.1	mbgd:15.1	tigr:19
953	mmy:MSC_0631	Hypothetical protein	cog:4.2	kegg:99.1	mbgd:15.1	tigr:19
971	mmy:MSC_0343	Hypothetical protein	cog:4.2	kegg:99.1	mbgd:15.1	tigr:19
919	mmy:MSC_0925	Hypothetical protein	cog:4.2	kegg:99.1	mbgd:15.1	tigr:19
712	mmy:MSC_0866 mmy:MSC_0879	Hypothetical protein	cog:4.2	kegg:99.1	mbgd:15.1	tigr:19
735	mmy:MSC_0867 mmy:MSC_0880	Hypothetical protein	cog:4.2	kegg:99.1	mbgd:15.1	tigr:19
985	mmy:MSC_0210	Hypothetical protein	cog:4.2	kegg:99.1	mbgd:15.1	tigr:19
982	mmy:MSC_0242	Hypothetical protein	cog:4.2	kegg:99.1	mbgd:15.1	tigr:19
996	mmy:MSC_0094	Hypothetical protein	cog:4.2	kegg:99.1	mbgd:15.1	tigr:19
997	mmy:MSC_0093	Hypothetical protein	cog:4.2	kegg:99.1	mbgd:15.1	tigr:19
78	mmy:MSC_0972 mmy:MSC_0979 mmy:MSC_0986	Hypothetical protein	cog:4.2	kegg:99.1	mbgd:15.1	tigr:19
740	mmy:MSC_0865 mmy:MSC_0878	Putative membrane arginine transporter	cog:4.2	kegg:99.1	mbgd:15.1	tigr:19
920	mmy:MSC_0918	Hypothetical protein	cog:4.2	kegg:99.1	mbgd:15.1	tigr:19
973	mmy:MSC_0325	Hypothetical protein	cog:4.2	kegg:99.1	mbgd:15.1	tigr:19
710	mmy:MSC_0783 mmy:MSC_0799	Hypothetical protein	cog:4.2	kegg:99.1	mbgd:15.1	tigr:19
960	mmy:MSC_0514	Hypothetical protein	cog:4.2	kegg:99.1	mbgd:15.1	tigr:19
913	mmy:MSC_0953	Hypothetical protein	cog:4.2	kegg:99.1	mbgd:15.1	tigr:19
986	mmy:MSC_0207	Hypothetical protein	cog:4.2	kegg:99.1	mbgd:15.1	tigr:19
926	mmy:MSC_0819	Hypothetical protein	cog:4.2	kegg:99.1	mbgd:15.1	tigr:19
961	mmy:MSC_0513	Hypothetical protein	cog:4.2	kegg:99.1	mbgd:15.1	tigr:19
760	mmy:MSC_1022 mmy:MSC_1047	Hypothetical protein	cog:4.2	kegg:99.1	mbgd:15.1	tigr:19
994	mmy:MSC_0144	Hypothetical protein	cog:4.2	kegg:99.1	mbgd:15.1	tigr:19
984	mmy:MSC_0234	Hypothetical protein	cog:4.2	kegg:99.1	mbgd:15.1	tigr:19
924	mmy:MSC_0870	Hypothetical protein	cog:4.2	kegg:99.1	mbgd:15.1	tigr:19
968	mmy:MSC_0362	Hypothetical protein	cog:4.2	kegg:99.1	mbgd:15.1	tigr:19
990	mmy:MSC_0175	Hypothetical protein	cog:4.2	kegg:99.1	mbgd:15.1	tigr:19
947	mmy:MSC_0650	Hypothetical protein	cog:4.2	kegg:99.1	mbgd:15.1	tigr:19
962	mmy:MSC_0478	Hypothetical protein	cog:4.2	kegg:99.1	mbgd:15.1	tigr:19
925	mmy:MSC_0869	Hypothetical protein	cog:4.2	kegg:99.1	mbgd:15.1	tigr:19
946	mmy:MSC_0654	Hypothetical protein	cog:4.2	kegg:99.1	mbgd:15.1	tigr:19
944	mmy:MSC_0659	Fic family protein	cog:4.2	kegg:99.1	mbgd:15.1	tigr:19
702	mmy:MSC_0126 mmy:MSC_0391	Hypothetical protein	cog:4.2	kegg:99.1	mbgd:15.1	tigr:19
703	mmy:MSC_1029 mmy:MSC_1054	Hypothetical protein	cog:4.2	kegg:99.1	mbgd:15.1	tigr:19
849	mmy:MSC_0676(2)	Hypothetical protein	cog:4.2	kegg:99.1	mbgd:15.1	tigr:19
907	mmy:MSC_1004	Hypothetical protein	cog:4.2	kegg:99.1	mbgd:15.1	tigr:19
908	mmy:MSC_1002	Hypothetical protein	cog:4.2	kegg:99.1	mbgd:15.1	tigr:19
909	mmy:MSC_0996	Hypothetical protein	cog:4.2	kegg:99.1	mbgd:15.1	tigr:19
916	mmy:MSC_0949	Hypothetical protein	cog:4.2	kegg:99.1	mbgd:15.1	tigr:19
930	mmy:MSC_0791	Hypothetical protein	cog:4.2	kegg:99.1	mbgd:15.1	tigr:19
936	mmy:MSC_0753	Hypothetical protein	cog:4.2	kegg:99.1	mbgd:15.1	tigr:19
937	mmy:MSC_0752	Hypothetical protein	cog:4.2	kegg:99.1	mbgd:15.1	tigr:19
938	mmy:MSC_0733	Hypothetical protein	cog:4.2	kegg:99.1	mbgd:15.1	tigr:19
940	mmy:MSC_0677	Hypothetical protein	cog:4.2	kegg:99.1	mbgd:15.1	tigr:19
941	mmy:MSC_0675	Hypothetical protein	cog:4.2	kegg:99.1	mbgd:15.1	tigr:19
943	mmy:MSC_0660	Hypothetical protein	cog:4.2	kegg:99.1	mbgd:15.1	tigr:19
945	mmy:MSC_0655	Hypothetical protein	cog:4.2	kegg:99.1	mbgd:15.1	tigr:19
949	mmy:MSC_0642	Hypothetical protein	cog:4.2	kegg:99.1	mbgd:15.1	tigr:19
954	mmy:MSC_0604	Hypothetical protein	cog:4.2	kegg:99.1	mbgd:15.1	tigr:19
955	mmy:MSC_0579	Hypothetical protein	cog:4.2	kegg:99.1	mbgd:15.1	tigr:19
957	mmy:MSC_0572	Hypothetical protein	cog:4.2	kegg:99.1	mbgd:15.1	tigr:19
958	mmy:MSC_0569	Hypothetical protein	cog:4.2	kegg:99.1	mbgd:15.1	tigr:19
963	mmy:MSC_0445	Hypothetical protein	cog:4.2	kegg:99.1	mbgd:15.1	tigr:19
966	mmy:MSC_0382	Hypothetical protein	cog:4.2	kegg:99.1	mbgd:15.1	tigr:19
969	mmy:MSC_0346	Hypothetical protein	cog:4.2	kegg:99.1	mbgd:15.1	tigr:19
972	mmy:MSC_0338	Hypothetical protein	cog:4.2	kegg:99.1	mbgd:15.1	tigr:19
978	mmy:MSC_0313	Hypothetical protein	cog:4.2	kegg:99.1	mbgd:15.1	tigr:19
979	mmy:MSC_0283	Hypothetical protein	cog:4.2	kegg:99.1	mbgd:15.1	tigr:19
980	mmy:MSC_0275	Hypothetical protein	cog:4.2	kegg:99.1	mbgd:15.1	tigr:19
981	mmy:MSC_0252	Hypothetical protein	cog:4.2	kegg:99.1	mbgd:15.1	tigr:19
987	mmy:MSC_0205	Hypothetical protein	cog:4.2	kegg:99.1	mbgd:15.1	tigr:19
988	mmy:MSC_0204	Hypothetical protein	cog:4.2	kegg:99.1	mbgd:15.1	tigr:19
989	mmy:MSC_0193	Hypothetical protein	cog:4.2	kegg:99.1	mbgd:15.1	tigr:19
993	mmy:MSC_0164	Hypothetical protein	cog:4.2	kegg:99.1	mbgd:15.1	tigr:19
995	mmy:MSC_0119	Hypothetical protein	cog:4.2	kegg:99.1	mbgd:15.1	tigr:19
998	mmy:MSC_0092	Hypothetical protein	cog:4.2	kegg:99.1	mbgd:15.1	tigr:19
ClusterID	mmy	Descr	FuncCat_cog	FuncCat_kegg	FuncCat_mbgd	FuncCat_tigr	Name	Phylopat_dist

## Sheet: F
ClusterID	Mmc-95010	Description	FuncCat_cog	FuncCat_kegg	FuncCat_mbgd	FuncCat_tigr	Name	Phylopat_dist
906	ug1:MLC_0150	Hypothetical protein, predicted lipoprotein	cog:4.2	kegg:99.1	mbgd:15.1	tigr:19
905	ug1:MLC_0300	Conserved hypothetical protein, predicted transmembrane protein	cog:4.2	kegg:99.1	mbgd:15.1	tigr:19
904	ug1:MLC_0480	Hypothetical protein	cog:4.2	kegg:99.1	mbgd:15.1	tigr:19
903	ug1:MLC_0510	Hypothetical protein	cog:4.2	kegg:99.1	mbgd:15.1	tigr:19
902	ug1:MLC_0740	Pseudogene of hypothetical protein (C-terminal part)	cog:4.2	kegg:99.1	mbgd:15.1	tigr:19
901	ug1:MLC_0770	Pseudogene of hypothetical protein (N-terminal part)	cog:4.2	kegg:99.1	mbgd:15.1	tigr:19
900	ug1:MLC_0780	Hypothetical protein, predicted lipoprotein	cog:4.2	kegg:99.1	mbgd:15.1	tigr:19
899	ug1:MLC_0800	Hypothetical protein, predicted transmembrane protein	cog:4.2	kegg:99.1	mbgd:15.1	tigr:19
898	ug1:MLC_0830	Hypothetical protein, predicted lipoprotein	cog:4.2	kegg:99.1	mbgd:15.1	tigr:19
897	ug1:MLC_1220	Conserved hypothetical protein, predicted transmembrane protein, DUF285 family	cog:4.2	kegg:99.1	mbgd:15.1	tigr:19
896	ug1:MLC_1260	Conserved hypothetical protein	cog:4.2	kegg:99.1	mbgd:15.1	tigr:19
705	ug1:MLC_1640 ug1:MLC_7640	Hypothetical protein	cog:4.2	kegg:99.1	mbgd:15.1	tigr:19
390	ug1:MLC_1660 ug1:MLC_1650(1) ug1:MLC_0930	Conserved hypothetical protein	cog:4.2	kegg:99.1	mbgd:15.1	tigr:19
895	ug1:MLC_1690	Hypothetical protein	cog:4.2	kegg:99.1	mbgd:15.1	tigr:19
894	ug1:MLC_1700	Hypothetical protein	cog:4.2	kegg:99.1	mbgd:15.1	tigr:19
893	ug1:MLC_1730	Beta-phosphoglucomutase	cog:4.2	kegg:99.1	mbgd:15.1	tigr:19
819	ug1:MLC_1740 ug1:MLC_1750	Putative maltogenic amylase	cog:4.2	kegg:99.1	mbgd:15.1	tigr:19
821	ug1:MLC_1760 ug1:MLC_1770	Hypothetical protein, predicted lipoprotein	cog:4.2	kegg:99.1	mbgd:15.1	tigr:19
892	ug1:MLC_1780	Hypothetical protein, predicted transmembrane protein	cog:4.2	kegg:99.1	mbgd:15.1	tigr:19
848	ug1:MLC_1790(1)	Maltodextrin ABC transporter permease	cog:4.2	kegg:99.1	mbgd:15.1	tigr:19
847	ug1:MLC_1800(1)	Maltose ABC transporter permease	cog:4.2	kegg:99.1	mbgd:15.1	tigr:19
891	ug1:MLC_2070	Conserved hypothetical protein, predicted lipoprotein, interrupted by an ICE	cog:4.2	kegg:99.1	mbgd:15.1	tigr:19
818	ug1:MLC_2090 ug1:MLC_3060	Part of ICE	cog:4.2	kegg:99.1	mbgd:15.1	tigr:19
890	ug1:MLC_2100	Part of ICE	cog:4.2	kegg:99.1	mbgd:15.1	tigr:19
889	ug1:MLC_2110	Part of ICE	cog:4.2	kegg:99.1	mbgd:15.1	tigr:19
780	ug1:MLC_2140 ug1:MLC_3030	Part of ICE	cog:4.2	kegg:99.1	mbgd:15.1	tigr:19
750	ug1:MLC_2150 ug1:MLC_3020	Part of ICE	cog:4.2	kegg:99.1	mbgd:15.1	tigr:19
845	ug1:MLC_2180 ug1:MLC_2990	Part of ICE	cog:4.2	kegg:99.1	mbgd:15.1	tigr:19
755	ug1:MLC_2750 ug1:MLC_6060	Conserved hypothetical protein	cog:4.2	kegg:99.1	mbgd:15.1	tigr:19
888	ug1:MLC_3120	Hypothetical protein, predicted lipoprotein	cog:4.2	kegg:99.1	mbgd:15.1	tigr:19
887	ug1:MLC_3140		cog:4.2	kegg:99.1	mbgd:15.1	tigr:19
886	ug1:MLC_3150	Hypothetical protein	cog:4.2	kegg:99.1	mbgd:15.1	tigr:19
885	ug1:MLC_3580	Pseudogene of hypothetical protein	cog:4.2	kegg:99.1	mbgd:15.1	tigr:19
224	ug1:MLC_3600 ug1:MLC_2250 ug1:MLC_2920	Part of ICE	cog:4.2	kegg:99.1	mbgd:15.1	tigr:19
692	ug1:MLC_3730 ug1:MLC_3740	Hypothetical protein, predicted lipoprotein	cog:4.2	kegg:99.1	mbgd:15.1	tigr:19
884	ug1:MLC_3800	Hypothetical protein, predicted lipoprotein	cog:4.2	kegg:99.1	mbgd:15.1	tigr:19
883	ug1:MLC_4230	Hypothetical protein, predicted lipoprotein	cog:4.2	kegg:99.1	mbgd:15.1	tigr:19
882	ug1:MLC_4260	IS1296-F transposase protein A, partialsequence	cog:4.2	kegg:99.1	mbgd:15.1	tigr:19
881	ug1:MLC_5060	Triacylglycerol lipase	cog:4.2	kegg:99.1	mbgd:15.1	tigr:19
25	ug1:MLC_5090 ug1:MLC_8630 ug1:MLC_0840 ug1:MLC_0790 ug1:MLC_0820	Hypothetical protein, predicted lipoprotein	cog:4.2	kegg:99.1	mbgd:15.1	tigr:19
880	ug1:MLC_5100	Hypothetical protein	cog:4.2	kegg:99.1	mbgd:15.1	tigr:19
879	ug1:MLC_5110	ABC transporter ATP-binding protein	cog:4.2	kegg:99.1	mbgd:15.1	tigr:19
878	ug1:MLC_5200	Hypothetical protein, predicted lipoprotein	cog:4.2	kegg:99.1	mbgd:15.1	tigr:19
877	ug1:MLC_5430	50S ribosomal protein L33	cog:4.2	kegg:99.1	mbgd:15.1	tigr:19
876	ug1:MLC_5810	Conserved hypothetical protein, predicted lipoprotein	cog:4.2	kegg:99.1	mbgd:15.1	tigr:19
875	ug1:MLC_5980	Conserved hypothetical protein	cog:4.2	kegg:99.1	mbgd:15.1	tigr:19
874	ug1:MLC_6040	Conserved hypothetical protein, putative TypeII restriction enzyme	cog:4.2	kegg:99.1	mbgd:15.1	tigr:19
873	ug1:MLC_6050	Conserved hypothetical protein, putative TYPEII DNA modification enzyme (Methyltransferase)	cog:4.2	kegg:99.1	mbgd:15.1	tigr:19
872	ug1:MLC_6090	Conserved hypothetical protein, putative matE efflux family protein	cog:4.2	kegg:99.1	mbgd:15.1	tigr:19
871	ug1:MLC_6160	Hypothetical protein	cog:4.2	kegg:99.1	mbgd:15.1	tigr:19
870	ug1:MLC_6200	Hypothetical protein, DUF285 family	cog:4.2	kegg:99.1	mbgd:15.1	tigr:19
869	ug1:MLC_6260	Cmp-binding-factor 1	cog:4.2	kegg:99.1	mbgd:15.1	tigr:19
868	ug1:MLC_6270	Replicative DNA helicase DnaC	cog:4.2	kegg:99.1	mbgd:15.1	tigr:19
867	ug1:MLC_6280	Hypothetical protein	cog:4.2	kegg:99.1	mbgd:15.1	tigr:19
866	ug1:MLC_6290	Hypothetical protein	cog:4.2	kegg:99.1	mbgd:15.1	tigr:19
865	ug1:MLC_6300	Hypothetical protein	cog:4.2	kegg:99.1	mbgd:15.1	tigr:19
864	ug1:MLC_6310	Hypothetical protein	cog:4.2	kegg:99.1	mbgd:15.1	tigr:19
863	ug1:MLC_6360	Hypothetical protein, predicted lipoprotein	cog:4.2	kegg:99.1	mbgd:15.1	tigr:19
862	ug1:MLC_6560	Hypothetical protein	cog:4.2	kegg:99.1	mbgd:15.1	tigr:19
861	ug1:MLC_7370	Conserved hypothetical protein, predicted transmembrane protein, DUF285 family	cog:4.2	kegg:99.1	mbgd:15.1	tigr:19
860	ug1:MLC_7380	Hypothetical protein, DUF285 family	cog:4.2	kegg:99.1	mbgd:15.1	tigr:19
747	ug1:MLC_7610 ug1:MLC_7620	Hypothetical protein	cog:4.2	kegg:99.1	mbgd:15.1	tigr:19
859	ug1:MLC_7650	Hypothetical protein	cog:4.2	kegg:99.1	mbgd:15.1	tigr:19
858	ug1:MLC_7780	Pseudogene of Alkylphosphonate ABC transporter, permease component	cog:4.2	kegg:99.1	mbgd:15.1	tigr:19
857	ug1:MLC_7790	Adenine-specific DNA methylase	cog:4.2	kegg:99.1	mbgd:15.1	tigr:19
856	ug1:MLC_7800	Hypothetical protein, DUF285 family	cog:4.2	kegg:99.1	mbgd:15.1	tigr:19
855	ug1:MLC_7920	Pseudogene of carbamate kinase (C-terminal part)	cog:4.2	kegg:99.1	mbgd:15.1	tigr:19
854	ug1:MLC_8520	Hypothetical protein, predicted lipoprotein	cog:4.2	kegg:99.1	mbgd:15.1	tigr:19
853	ug1:MLC_8580	Phosphotransferase system PTS, EIIB component	cog:4.2	kegg:99.1	mbgd:15.1	tigr:19
852	ug1:MLC_8600	Conserved hypothetical protein, putative ATP-dependent DNA helicase	cog:4.2	kegg:99.1	mbgd:15.1	tigr:19
851	ug1:MLC_8930	Conserved hypothetical protein	cog:4.2	kegg:99.1	mbgd:15.1	tigr:19
850	ug1:MLC_8950	Hypothetical protein, predicted transmembrane protein	cog:4.2	kegg:99.1	mbgd:15.1	tigr:19

## Sheet: G
ClusterID	mcp	Descr	FuncCat_cog	FuncCat_kegg	FuncCat_mbgd	FuncCat_tigr	Name	Phylopat_dist
1031	mcp:MCAP_0089	Arginine deiminase	cog:4.2	kegg:1.5.8	mbgd:15.1	tigr:6.2	arcA
1015	mcp:MCAP_0313	DNA-binding protein, HU	cog:4.2	kegg:2.4.3	mbgd:15.1	tigr:7.1	hupB
1006	mcp:MCAP_0735	Hypothetical protein	cog:4.2	kegg:99.1	mbgd:15.1	tigr:19
1022	mcp:MCAP_0276	Hypothetical protein	cog:4.2	kegg:99.1	mbgd:15.1	tigr:19
1029	mcp:MCAP_0134	Hypothetical protein	cog:4.2	kegg:99.1	mbgd:15.1	tigr:19
108	mcp:MCAP_0432 mcp:MCAP_0431 mcp:MCAP_0433	Putative lipoprotein	cog:4.2	kegg:99.1	mbgd:15.1	tigr:19
729	mcp:MCAP_0595 mcp:MCAP_0596	Lipoprotein (VmcB)	cog:4.2	kegg:99.1	mbgd:15.1	tigr:19
1025	mcp:MCAP_0172	Putative lipoprotein	cog:4.2	kegg:99.1	mbgd:15.1	tigr:19
1004	mcp:MCAP_0783	PTS system, IIBC component, putative	cog:4.2	kegg:3.1.1	mbgd:15.1	tigr:11.3
1014	mcp:MCAP_0361	Hypothetical protein	cog:4.2	kegg:99.1	mbgd:15.1	tigr:19
1032	mcp:MCAP_0088	Hypothetical protein	cog:4.2	kegg:99.1	mbgd:15.1	tigr:15.6
1011	mcp:MCAP_0459	PTS system, mannitol-specific IIA component	cog:4.2	kegg:3.1.1	mbgd:15.1	tigr:13.2
708	mcp:MCAP_0167 mcp:MCAP_0274	Hypothetical protein	cog:4.2	kegg:99.1	mbgd:15.1	tigr:19
1030	mcp:MCAP_0091	Transporter, putative	cog:4.2	kegg:99.1	mbgd:15.1	tigr:19
1023	mcp:MCAP_0178	Hypothetical protein	cog:4.2	kegg:99.1	mbgd:15.1	tigr:19
1012	mcp:MCAP_0458	PTS system, mannitol-specific IIBC component	cog:4.2	kegg:3.1.1	mbgd:15.1	tigr:13.2
1020	mcp:MCAP_0281	Single-strand binding protein family	cog:4.2	kegg:99.1	mbgd:15.1	tigr:19
67	mcp:MCAP_0278 mcp:MCAP_0181 mcp:MCAP_0279	Hypothetical protein	cog:4.2	kegg:99.1	mbgd:15.1	tigr:19
757	mcp:MCAP_0184 mcp:MCAP_0282	Hypothetical protein	cog:4.2	kegg:2.4.3	mbgd:15.1	tigr:15.1
1002	mcp:MCAP_0815	Hypothetical protein	cog:4.2	kegg:99.1	mbgd:15.1	tigr:19
1007	mcp:MCAP_0625	Hypothetical protein	cog:4.2	kegg:99.1	mbgd:15.1	tigr:19
1019	mcp:MCAP_0284	Hypothetical protein	cog:4.2	kegg:99.1	mbgd:15.1	tigr:19
1009	mcp:MCAP_0585	Putative lipoprotein	cog:4.2	kegg:99.1	mbgd:15.1	tigr:19
1001	mcp:MCAP_0854	Hypothetical protein	cog:4.2	kegg:99.1	mbgd:15.1	tigr:19
1017	mcp:MCAP_0298	Hypothetical protein	cog:4.2	kegg:99.1	mbgd:15.1	tigr:19
291	mcp:MCAP_0169 mcp:MCAP_0275 mcp:MCAP_0314	Hypothetical protein	cog:4.2	kegg:99.1	mbgd:15.1	tigr:19
694	mcp:MCAP_0584 mcp:MCAP_0583(1)	Putative lipoprotein	cog:4.2	kegg:99.1	mbgd:15.1	tigr:19
699	mcp:MCAP_0185 mcp:MCAP_0283	Hypothetical protein	cog:4.2	kegg:99.1	mbgd:15.1	tigr:19
706	mcp:MCAP_0280 mcp:MCAP_0558	Hypothetical protein	cog:4.2	kegg:99.1	mbgd:15.1	tigr:19
726	mcp:MCAP_0441 mcp:MCAP_0562	Hypothetical protein	cog:4.2	kegg:99.1	mbgd:15.1	tigr:19
1003	mcp:MCAP_0788	DeoR family transcriptional regulator	cog:4.2	kegg:99.1	mbgd:15.1	tigr:19
1005	mcp:MCAP_0764	Hypothetical protein	cog:4.2	kegg:99.1	mbgd:15.1	tigr:19
1008	mcp:MCAP_0592	Hypothetical protein	cog:4.2	kegg:99.1	mbgd:15.1	tigr:19
1010	mcp:MCAP_0460	6-phosphogluconate dehydrogenase-like protein	cog:4.2	kegg:1.6.9	mbgd:15.1	tigr:6.9
1013	mcp:MCAP_0443	Hypothetical protein	cog:4.2	kegg:99.1	mbgd:15.1	tigr:19
1016	mcp:MCAP_0306	Hypothetical protein	cog:4.2	kegg:99.1	mbgd:15.1	tigr:19
1018	mcp:MCAP_0285	Hypothetical protein	cog:4.2	kegg:99.1	mbgd:15.1	tigr:19
1021	mcp:MCAP_0277	Plasmid replication-initiation protein	cog:4.2	kegg:99.1	mbgd:15.1	tigr:19
1024	mcp:MCAP_0176	Hypothetical protein	cog:4.2	kegg:99.1	mbgd:15.1	tigr:19
1026	mcp:MCAP_0171	Hypothetical protein	cog:4.2	kegg:99.1	mbgd:15.1	tigr:19
1027	mcp:MCAP_0168	Hypothetical protein	cog:4.2	kegg:99.1	mbgd:15.1	tigr:19
1028	mcp:MCAP_0166	Truncated membrane protein	cog:4.2	kegg:99.1	mbgd:15.1	tigr:19
1033	mcp:MCAP_0052	Hypothetical protein	cog:4.2	kegg:99.1	mbgd:15.1	tigr:19
ClusterID	mcp	Descr	FuncCat_cog	FuncCat_kegg	FuncCat_mbgd	FuncCat_tigr	Name	Phylopat_dist
