# Supplementary material for: Mycoplasma mycoides, from "mycoides Small Colony" to "capri". A microevolutionary perspective
Source: BMC Genomics. 2011 Feb 16;12:114. doi: 10.1186/1471-2164-12-114 (PMC3053259; doi:10.1186/1471-2164-12-114)
Supplement: Additional file 8 — "List of CDS in Mmc strains GM12 and 95010 showing less than 90% similarity with each other". This additional table lists the names of genes that are not highly similar in two strains belonging to the same subspecies, M. mycoides subsp. capri. [file 1471-2164-12-114-S8.XLS]

## Sheet: GM12 vs 95010
List of strain GM12 (Mmc) specific CDS as compared to strain 95010 (Mmc). CDS were considered as specific when the percentage of homology by BLASTP was lower than 90%). Column A: GM12 CDS query number; column B: 95010 CDS best blast; column D: CDS length; column E: number of mismatchs; column F and G: start and end of the alignment; column H: gene name; column I: gene product.
query	subject	% identity	length	nb mismatch	start	end	name	product
MMCAP2_0873	MLC_0070	20	30	24	8	37		conserved hypothetical protein
MMCAP2_0564	MLC_4510	32.2	59	32	2	57		conserved hypothetical integrative conjugalelement protein
MMCAP2_0235	MLC_5500	39.53	43	21	3	41		conserved hypothetical protein
MMCAP2_0562	MLC_6030	41.18	17	10	30	46		conserved hypothetical integrative conjugalelement protein
MMCAP2_0279	MLC_7010	42.62	61	35	29	89		conserved hypothetical protein
MMCAP2_0599	MLC_1350	42.86	21	12	19	39		conserved hypothetical protein
MMCAP2_0212	MLC_6020	43.24	37	17	23	59		conserved hypothetical protein
MMCAP2_0561	MLC_6770	43.48	23	13	19	41		conserved hypothetical integrative conjugalelement protein
MMCAP2_0713	MLC_7400	43.49	476	166	1	442		conserved hypothetical protein
MMCAP2_0621	MLC_7010	44.12	34	19	15	48		conserved domain protein
MMCAP2_0557	MLC_8940	48.43	287	141	7	292		conserved hypothetical integrative conjugalelement protein
MMCAP2_0714	MLC_7400	50.23	428	174	1	410		conserved hypothetical protein
MMCAP2_0715	MLC_7410	51.9	422	174	1	398		conserved hypothetical protein
MMCAP2_0130	MLC_1230	58.51	323	127	1	323		conserved hypothetical protein
MMCAP2_0556	MLC_3030	63.43	216	78	1	216		conserved hypothetical integrative conjugalelement protein
MMCAP2_0884	MLC_8880	63.78	254	83	1	251		conserved hypothetical protein
MMCAP2_0470	MLC_5080	66.35	416	90	1	376		conserved hypothetical protein
MMCAP2_0570	MLC_3600	70.04	247	71	1	247		conserved hypothetical integrative conjugalelement protein
MMCAP2_0088	MLC_0800	79.97	619	75	1	615		conserved hypothetical protein
MMCAP2_0850	MLC_8540	81.38	290	54	1	290		conserved hypothetical protein
MMCAP2_0577	MLC_5850	82.53	744	125	1	743		conserved hypothetical protein
MMCAP2_0565	MLC_2980	85.48	124	18	1	124		conserved hypothetical integrative conjugalelement protein
MMCAP2_0460	MLC_4980	86.06	1327	153	1	1317		conserved hypothetical protein
MMCAP2_0368	MLC_4060	87.96	598	70	1	597		conserved hypothetical protein
MMCAP2_0897	MLC_9000	89.19	731	79	22	752		conserved hypothetical protein
MMCAP2_0629	MLC_4840	24.81	129	73	15	121		hypothetical protein
MMCAP2_0593	MLC_8430	34.15	82	45	11	83		hypothetical protein
MMCAP2_0740	MLC_4730	36.36	22	14	5	26		hypothetical protein
MMCAP2_0471	MLC_4000	54.55	22	9	16	36		hypothetical protein
MMCAP2_0738	MLC_7540	81.82	22	4	1	22		hypothetical protein
MMCAP2_0605	MLC_6360	84	100	9	1	100		hypothetical protein
MMCAP2_0569	MLC_2940	89.02	1658	171	1	1654		putative membrane protein
MMCAP2_0563	MLC_2990	89.34	910	93	1	906		putative membrane protein
MMCAP2_0767	MLC_7810	87.5	32	4	8	39		ribonucleoside diphosphate reductase subunitalpha
MMCAP2_0913	MLC_1420	25.68	662	417	5	601	tetM	Tn916, tetracycline resistance protein
MMCAP2_0590	MLC_1630	31.82	110	67	118	226	mmyCImod_1	Type III restriction modification system (MmyCI)adenine DNA methyltransferase subunit
MMCAP2_0895	MLC_8980	46.91	744	395	1	744		viral A type inclusion protein repeat protein
MMCAP2_0894	MLC_8970	47.54	753	394	1	752		viral A type inclusion protein repeat protein
MMCAP2_0750	MLC_7610	57.34	1015	433	1	1015		viral A type inclusion protein, putative
MMCAP2_0751	MLC_7620	63.64	1023	361	1	1012		viral A type inclusion protein, putative
MMCAP2_0160	MLC_7480	41.18	34	20	10	43		abortive infection protein AbiGII
MMCAP2_0708	MLC_7330	86.06	502	43	1	486		alkylphosphonate ABC transporter,substrate bindin
MMCAP2_0785	MLC_8750	51.96	433	201	61	486		arginine/ornithine antiporter
MMCAP2_0915	MLC_0350	24.66	73	49	520	586	lacZ	beta galactosidase, chain D
MMCAP2_0914	MLC_4560	26.79	56	41	144	199	bla	beta lactamase TEM (precursor)
MMCAP2_0554	MLC_7290	61.72	256	90	17	270		C 5 cytosine specific DNA methylase
MMCAP2_0742	MLC_2020	22.15	298	189	79	366	mmyCIIM	CCTTC recognizing Type II restrictionmodification system (MmyCII) adenine/cytosine DNAmethyltransferase subunit
MMCAP2_0592	MLC_6080	79.75	489	99	1	489		CdsF
MMCAP2_0087	MLC_0790	83.81	105	15	1	103		cell wall anchoring protein
MMCAP2_0755	MLC_0900	44.08	338	175	32	360	mmyCIIIM2	GCATC recognizing Type II restrictionmodification system (MmyCIII) adenine DNAmethyltransferase subunit 2
MMCAP2_0756	MLC_0920	22.45	196	127	450	641	mmyCIIIR	GCATC recognizing Type II restrictionmodification system (MmyCIII) endonuclease subunit
MMCAP2_0459	MLC_4970	64.29	630	214	1	620	gtsD	glycerol ABC transporter, glycerol bindingprotein
MMCAP2_0458	MLC_4960	86.46	229	29	40	268	gtsC	glycerol ABC transporter, permease component
MMCAP2_917	MLC_8350	23.4	47	34	96	142	his3	HIS3 imidazoleglycerol phosphate dehydratase
MMCAP2_916	MLC_8270	33.33	54	31	130	178	tnpIS256	IS256 transposase from Enterococcus faecalisV583
MMCAP2_0112	MLC_1030	84.48	754	106	13	758		peptidase, S41 family
MMCAP2_0292	MLC_3270	86.53	668	88	13	680		peptidase, S41 family

## Sheet: 95010 vs GM12
List of strain 95010 (Mmc) specific CDS as compared to strain GM12 (Mmc). CDS were considered as specific when the percentage of homology by BLASTP was lower than 90%). Column A: 95010 CDS query number; column B: GM12 CDS best blast; column D: CDS length; column E: number of mismatchs; column F and G: start and end of the alignment; column H: gene name; column I: gene product
query	subject	% identity	length	nb mismatch	start	end	name	product
MLC_2110	MMCAP2_0042	20.31	64	38	3	61		Hypothetical protein (part of ICE)
MLC_2200	MMCAP2_0278	21.23	146	103	455	598		CDS16, conserved hypothetical protein, predicted transmembrane protein (part of ICE)
MLC_2970	MMCAP2_0278	21.23	146	103	455	598		CDS16, conserved hypothetical protein, predicted transmembrane protein (part of ICE)
MLC_2100	MMCAP2_0252	25.33	75	53	29	101		Hypothetical protein (part of ICE)
MLC_2120	MMCAP2_0906	35.29	34	20	14	47		Hypothetical protein (part of ICE)
MLC_3050	MMCAP2_0906	35.29	34	20	47	80		Hypothetical protein (part of ICE)
MLC_2930	MMCAP2_0083	38	200	110	6	194		Conserved hypothetical protein (part of ICE)
MLC_2240	MMCAP2_0083	38	200	110	6	194		Hypothetical protein (part of ICE)
MLC_2140	MMCAP2_0556	54.4	307	65	1	232		Conserved hypothetical protein, DUF285 family (part of ICE)
MLC_3030	MMCAP2_0556	54.4	307	65	1	232		Conserved hypothetical protein, DUF285 family (part of ICE)
MLC_3000	MMCAP2_0560	75.54	511	119	1	507		Conserved hypothetical protein, predicted lipoprotein (part of ICE)
MLC_2170	MMCAP2_0560	75.73	511	118	1	507		Conserved hypothetical protein, predicted lipoprotein (part of ICE)
MLC_2250	MMCAP2_0570	75.85	207	49	1	206		Conserved hypothetical protein (part of ICE)
MLC_2920	MMCAP2_0570	75.85	207	49	1	206		Conserved hypothetical protein (part of ICE)
MLC_2190	MMCAP2_0565	85.48	124	18	1	124		CDS15, conserved hypothetical protein, predicted transmembrane protein (part of ICE)
MLC_2980	MMCAP2_0565	85.48	124	18	1	124		CDS15, conserved hypothetical protein, predicted transmembrane protein (part of ICE)
MLC_2230	MMCAP2_0569	89.02	1658	171	16	1666		CDS19, conserved hypothetical protein, predicted transmembrane protein (part of ICE)
MLC_2940	MMCAP2_0569	89.02	1658	171	16	1666		CDS19, conserved hypothetical protein, predicted transmembrane protein (part of ICE)
MLC_2990	MMCAP2_0563	89.34	910	93	1	910		Conserved hypothetical protein, predicted transmembrane protein (part of ICE)
MLC_2180	MMCAP2_0563	89.34	910	93	1	910		Hypothetical protein, predicted transmembrane protein (part of ICE)
MLC_5350	MMCAP2_0007	26.09	46	33	3	47		Conserved hypothetical protein
MLC_6120	MMCAP2_0026	28.57	77	43	92	167		Conserved hypothetical protein
MLC_6140	MMCAP2_0106	28.57	84	52	69	147		Conserved hypothetical protein
MLC_1470	MMCAP2_0612	29.41	51	33	6	56		Conserved hypothetical protein
MLC_6240	MMCAP2_0085	31.15	61	39	12	69		Conserved hypothetical protein
MLC_3590	MMCAP2_0570	36.02	161	90	6	155		Conserved hypothetical protein
MLC_6060	MMCAP2_0322	40.21	485	268	3	469		Conserved hypothetical protein
MLC_2750	MMCAP2_0322	40.54	333	194	9	340		Conserved hypothetical protein
MLC_5980	MMCAP2_0133	42.86	763	419	1	753		Conserved hypothetical protein
MLC_1880	MMCAP2_0170	56.15	431	187	3	432		Conserved hypothetical protein
MLC_6210	MMCAP2_0896	57.89	19	8	122	140		Conserved hypothetical protein
MLC_3600	MMCAP2_0570	70.04	247	71	1	244		Conserved hypothetical protein
MLC_6080	MMCAP2_0592	79.75	489	99	1	489		Conserved hypothetical protein
MLC_6250	MMCAP2_0557	55.51	227	82	5	213		Conserved hypothetical protein, DUF285 family
MLC_6230	MMCAP2_0324	56.98	172	72	7	178		Conserved hypothetical protein, DUF285 family
MLC_6220	MMCAP2_0556	61.81	199	75	1	198		Conserved hypothetical protein, DUF285 family
MLC_7020	MMCAP2_0682	69.53	256	78	10	265		Conserved hypothetical protein, DUF285 family
MLC_6070	MMCAP2_0672	39.29	28	15	132	157		Conserved hypothetical protein, predicted membrane protein
MLC_6340	MMCAP2_0272	28.57	35	25	82	116		Conserved hypothetical protein, predicted transmembrane protein
MLC_5170	MMCAP2_0799	36.36	33	21	197	229		Conserved hypothetical protein, predicted transmembrane protein
MLC_7900	MMCAP2_0441	36.36	44	28	228	271		Conserved hypothetical protein, predicted transmembrane protein
MLC_1910	MMCAP2_0097	37.5	48	30	64	111		Conserved hypothetical protein, predicted transmembrane protein
MLC_8980	MMCAP2_0895	46.91	744	395	1	744		Conserved hypothetical protein, predicted transmembrane protein
MLC_5850	MMCAP2_0577	82.53	744	125	1	740		Conserved Hypothetical protein, predicted transmembrane protein
MLC_7410	MMCAP2_0715	51.99	427	166	1	417		Conserved hypothetical protein, predicted transmembrane protein, DUF285 family
MLC_7370	MMCAP2_0713	54.87	339	130	10	347		Conserved hypothetical protein, predicted transmembrane protein, DUF285 family
MLC_1230	MMCAP2_0130	57.28	323	131	1	316		Conserved hypothetical protein, predicted transmembrane protein, DUF285 family
MLC_1220	MMCAP2_0130	58.02	324	122	1	311		Conserved hypothetical protein, predicted transmembrane protein, DUF285 family
MLC_5080	MMCAP2_0470	66.59	416	89	1	406		Conserved hypothetical protein, predicted transmembrane protein, DUF285 family
MLC_4980	MMCAP2_0460	85.91	1327	155	1	1305		Conserved hypothetical protein, predicted transmembrane protein, DUF285 family
MLC_4930	MMCAP2_0134	32.92	489	302	16	496		Conserved hypothetical protein, predicted transmembrane protein, putative permease
MLC_3270	MMCAP2_0292	86.53	668	88	13	678		Conserved hypothetical protein, predicted transmembrane protein, putative protease
MLC_4390	MMCAP2_0034	29.24	1867	1110	9	1745		Conserved hypothetical protein, predictedtransmembrane protein
MLC_8970	MMCAP2_0894	47.54	753	394	1	753		Conserved hypothetical protein, predictedtransmembrane protein
MLC_9000	MMCAP2_0897	89.19	731	79	1	731		Conserved hypothetical protein, predictedtransmembrane protein
MLC_6300	MMCAP2_0825	20	70	54	38	105		Hypothetical protein
MLC_3210	MMCAP2_0640	28.57	35	25	45	79		Hypothetical protein
MLC_3150	MMCAP2_0531	30.86	81	45	4	80		Hypothetical protein
MLC_6160	MMCAP2_0528	31.25	80	43	46	119		Hypothetical protein
MLC_7650	MMCAP2_0150	31.37	51	32	16	64		Hypothetical protein
MLC_6280	MMCAP2_0019	32.94	85	40	71	155		Hypothetical protein
MLC_6560	MMCAP2_0650	33.33	45	25	95	136		Hypothetical protein
MLC_6310	MMCAP2_0563	44.26	61	34	10	70		Hypothetical protein
MLC_6290	MMCAP2_0088	46.88	32	15	13	42		Hypothetical protein
MLC_1640	MMCAP2_0753	50.57	87	40	2	85		Hypothetical protein
MLC_6150	MMCAP2_0394	54.55	22	10	21	42		Hypothetical protein
MLC_7610	MMCAP2_0750	57.34	1015	433	1	1015		Hypothetical protein
MLC_7620	MMCAP2_0751	63.64	1023	361	1	1023		Hypothetical protein
MLC_8880	MMCAP2_0884	63.78	254	83	1	248		Hypothetical protein
MLC_9120	MMCAP2_0133	42.02	764	413	3	745		Hypothetical protein
MLC_7380	MMCAP2_0470	56.86	153	61	3	155		Hypothetical protein, DUF285 family
MLC_6200	MMCAP2_0556	57.71	175	73	1	174		Hypothetical protein, DUF285 family
MLC_1720	MMCAP2_0175	87.46	279	29	1	273		Hypothetical protein, fusion of predicted lipoprotein and IS1296 B transposase protein A
MLC_6580	MMCAP2_0668	25	36	27	116	151		Hypothetical protein, predicted transmembrane protein
MLC_6180	MMCAP2_0227	33.33	66	40	431	493		Hypothetical protein, predicted transmembrane protein
MLC_0800	MMCAP2_0088	84.55	615	54	1	574		Hypothetical protein, predicted transmembrane protein
MLC_7400	MMCAP2_0715	50	414	175	1	398		Hypothetical protein, predicted transmembrane protein, DUF285 family
MLC_7390	MMCAP2_0035	51.71	234	110	17	247		Hypothetical protein, predicted transmembrane protein, DUF285 family
MLC_6190	MMCAP2_0324	52.11	71	34	370	440		Hypothetical protein, predicted transmembrane protein, DUF285 family
MLC_6170	MMCAP2_0278	35.48	62	25	101	160		Hypothetical protein, predicted transmembraneprotein
MLC_0210	MMCAP2_0858	23.31	459	299	25	456	recG	Putative DNA recombinase RecG
MLC_1030	MMCAP2_0112	84.29	770	108	1	769		Conserved hypothetical protein, predicted transmembrane protein and tail specific protease
MLC_1610	MMCAP2_0169	74.23	1044	252	1	1042	oppA	Oligopeptide ABC transporter, substrate binding component
MLC_1620	MMCAP2_0133	44	25	14	78	102	xbaI R	Restriction endonuclease BbaI
MLC_1630	MMCAP2_0590	31.82	110	67	33	135		modification methylase
MLC_1790	MMCAP2_0183	24.81	266	165	503	759	malC	Maltodextrin ABC transporter permease
MLC_2020	MMCAP2_0742	22.83	368	233	8	334	dcm	Cytosine specific DNA methyltransferase Sau96I
MLC_2030	MMCAP2_0871	47.37	19	10	104	122	sau96I-like	Type II site specific deoxyribonuclease (Sau96I like)
MLC_2330	MMCAP2_0589	29.82	57	40	133	189		Protein phosphatase
MLC_3080	MMCAP2_0272	88.64	132	13	1	130		Pseudogene of hypothetical protein (N terminal part)
MLC_3580	MMCAP2_0540	44.44	18	10	51	68		Pseudogene of hypothetical protein
MLC_3920	MMCAP2_0444	30.58	121	61	5	122		Hypothetical protein, putative helicase
MLC_4060	MMCAP2_0368	89.13	598	63	1	597	cdr	Coenzyme A disulfide reductase
MLC_4410	MMCAP2_0611	31.86	113	62	400	510		ATP binding and permease protein
MLC_4960	MMCAP2_0458	86.15	231	30	38	266	gtsC	Glycerol transporter subunit C
MLC_5770	MMCAP2_0077	25.43	291	192	1	281		Conserved hypothetical protein, predicted hydrolase of the HAD family
MLC_5990	MMCAP2_0132	54.37	355	149	1	350		AAA family ATPase
MLC_6000	MMCAP2_0131	36.72	256	152	6	255	fba	Fructose bisphosphate aldolase class II
MLC_6010	MMCAP2_0745	33.94	221	142	1	218	fruR	Transcriptional repressor of the fructoseoperon
MLC_6020	MMCAP2_0675	25.83	453	297	11	436	scrA	Phosphotransferase system PTS, sucrose specificEIIBC component
MLC_6030	MMCAP2_0744	34.5	313	195	5	312	fruK	1 phosphofructokinase
MLC_6040	MMCAP2_0586	42.5	40	20	120	159		Conserved hypothetical protein, putative TypeII restriction enzyme
MLC_6050	MMCAP2_0197	30.65	62	38	188	245		Conserved hypothetical protein, putative TYPEII DNA modification enzyme (Methyltransferase)
MLC_6110	MMCAP2_0110	27.85	79	51	209	281		Conserved hypothetical protein, probable Fic family protein
MLC_6260	MMCAP2_0437	56.27	311	133	8	315		Cmp binding factor 1
MLC_6270	MMCAP2_0834	51.26	437	206	1	434	dnaC	Replicative DNA helicase DnaC
MLC_6540	MMCAP2_0165	35	40	18	414	445		Amino acid transporter
MLC_7330	MMCAP2_0708	89.02	492	47	1	491	phnD	Alkylphosphonate ABC transporter,substrate binding component
MLC_8840	MMCAP2_0350	35.62	73	47	225	297		Hypothetical transmembrane protein, Predictedhistone like DNA binding protein
MLC_8910	MMCAP2_0223	27.93	444	312	1	440	nox	NADH oxidase
MLC_9110	MMCAP2_0132	53.58	349	156	1	344		AAA family ATPase
MLC_7030	MMCAP2_0020	31.37	51	31	128	178	tnp	ISMmy1 like A transposase
MLC_7300	MMCAP2_0020	31.37	51	31	128	178	tnp	ISMmy1 like B transposase
MLC_8180	MMCAP2_0020	31.37	51	31	128	178	tnp	ISMmy1 like C transposase
MLC_9060	MMCAP2_0020	31.37	51	31	128	178	tnp	ISMmy1 like D transposase
MLC_9140	MMCAP2_0020	31.37	51	31	128	178	tnp	ISMmy1 like E transposase
MLC_9160	MMCAP2_0020	31.37	51	31	128	178	tnp	ISMmy1 like F transposase
MLC_1540	MMCAP2_0748	37.93	145	87	7	151	tnp	ISMmy3 A transposase protein A
MLC_1530	MMCAP2_0847	43.84	203	113	1	202	tnp	ISMmy3 A transposase protein B
MLC_8650	MMCAP2_0748	37.93	145	87	7	151	tnp	ISMmy3 B transposase protein A
MLC_8640	MMCAP2_0847	44.33	203	112	1	202	tnp	ISMmy3 B transposase protein B
MLC_1050	MMCAP2_0847	31.5	273	164	150	412	tnp	Transposase for insertion element ISMmy2 A
MLC_4550	MMCAP2_0847	30.77	273	166	150	412	tnp	Transposase for insertion element ISMmy2 B
MLC_7260	MMCAP2_0847	31.5	273	164	150	412	tnp	Transposase for insertion element ISMmy2 C
MLC_8530	MMCAP2_0847	31.5	273	164	150	412	tnp	Transposase for insertion element ISMmy2 D
MLC_9100	MMCAP2_0847	31.16	276	167	150	415	tnp	Transposase for insertion element ISMmy2 E
MLC_9170	MMCAP2_0847	31.5	273	164	150	412	tnp	Transposase for insertion element ISMmy2 F
